# Supplementary material for: (5,7-Dimethyl-2-oxo-2H-chromen-4-yl)methyl diethyl­dithio­carbamate
Source: Acta Crystallogr Sect E Struct Rep Online. 2012 May 5;68(Pt 6):o1657. doi: 10.1107/S1600536812019757 (PMC3379255; doi:10.1107/S1600536812019757)
Supplement: Supplementary file 1 [file e-68-o1657-sup1.cif]

##############################################################################
#                                                                            #
# This CIF contains the data in a paper accepted for publication in          #
# Acta Crystallographica Section E. It conforms to the requirements of       #
# Notes for Authors for Acta Crystallographica Section E, and has been       #
# peer reviewed under the auspices of the IUCr Commission on Journals.       #
#                                                                            #
# Full details of the Crystallographic Information File format               #
# are given in the paper "The Crystallographic Information File (CIF):       #
# a New Standard Archive File for Crystallography" by S. R. Hall, F. H.      #
# Allen and I. D. Brown [Acta Cryst. (1991), A47, 655-685].                  #
#                                                                            #
# The current version of the core CIF dictionary is obtainable from          #
# ftp://ftp.iucr.org/pub/cif_core.dic.                                       #
#                                                                            #
# Software is freely available for graphical display of the structure(s)     #
# in this CIF. For information consult the CIF software page                 #
# http://www.iucr.org/resources/cif/software.                                #
#                                                                            #
# This file may be used for bona fide research purposes within the           #
# scientific community so long as proper attribution is given to the journal # 
# article from which it was obtained.                                        #
#                                                                            #
##############################################################################
data_I
_audit_creation_method     SHELXL-97
_chemical_name_systematic
;
(5,7-Dimethyl-2-oxo-2<i>H</i>-chromen-4-yl)methyl diethyldithiocarbamate
;
_chemical_name_common     ?
_chemical_formula_moiety     'C17 H21 N O2 S2'
_chemical_formula_sum     'C17 H21 N O2 S2'
_chemical_formula_iupac     'C17 H21 N O2 S2'
_chemical_formula_weight     335.47
_chemical_melting_point     409
_symmetry_cell_setting     monoclinic
_symmetry_space_group_name_H-M     'P 21/n'
_symmetry_space_group_name_Hall     '-P 2yn'
loop_
    _symmetry_equiv_pos_as_xyz
    'x, y, z'
    '-x+1/2, y+1/2, -z+1/2'
    '-x, -y, -z'
    'x-1/2, -y-1/2, z-1/2'
_cell_length_a     7.8570(2)
_cell_length_b     23.7745(5)
_cell_length_c     9.7684(2)
_cell_angle_alpha     90.00
_cell_angle_beta     109.4830(10)
_cell_angle_gamma     90.00
_cell_volume     1720.22(7)
_cell_formula_units_Z     4
_cell_measurement_reflns_used     3033
_cell_measurement_theta_min     1.71
_cell_measurement_theta_max     24.99
_cell_measurement_temperature     293(2)
_exptl_crystal_description     Plate
_exptl_crystal_colour     colourless
_exptl_crystal_size_max     0.24
_exptl_crystal_size_mid     0.20
_exptl_crystal_size_min     0.12
_exptl_crystal_density_diffrn     1.295
_exptl_crystal_density_meas     ?
_exptl_crystal_density_method     'not measured'
_exptl_crystal_F_000     712
_exptl_absorpt_coefficient_mu     0.316
_exptl_absorpt_correction_type     psi-scan
_exptl_absorpt_process_details     '(SADABS; Sheldrick, 2007)'
_exptl_absorpt_correction_T_min     0.7700
_exptl_absorpt_correction_T_max     1.0000
_exptl_special_details
;
IR (KBr) 670 c m^-1^ (C---S), 1204 c m^-1^ (C=S), 1047 c m^-1^ (C---O), 823 c
m^-1^ (C---N),1279 c m^-1^ (C---O---C), 1716 c m^-1^ (C=O).GCMS data m/e =
335. 1H NMR (400 MHz, CDCl~3~, \d, p.p.m.): 1.58 (d Ethylene-6H, CH~3~), 2.46
(s,3<i>H</i>, CH~3~), 2.71 (s,3<i>H</i>, CH~3~), 3.88 (s,2<i>H</i>,
Ethylene-CH~2~), 4.21 (s,2<i>H</i>, Ethylene-CH~2~), 4.50 (s 2H,
Methylene-CH~2~), 6.53 (s,1<i>H</i>, Ar---H), 6.92 (s,1<i>H</i>, Ar---H), 7.03
(s,1<i>H</i>, Ar---H).
;
_diffrn_ambient_temperature     293(2)
_diffrn_radiation_type     MoK\a
_diffrn_radiation_wavelength     0.71073
_diffrn_radiation_source     'fine-focus sealed tube'
_diffrn_radiation_monochromator     graphite
_diffrn_measurement_device_type     'Bruker SMART CCD area-detector'
_diffrn_measurement_method     '\w and \f scans'
_diffrn_detector_area_resol_mean     ?
_diffrn_reflns_number     14939
_diffrn_reflns_av_R_equivalents     0.0199
_diffrn_reflns_av_sigmaI/netI     0.0148
_diffrn_reflns_theta_min     1.71
_diffrn_reflns_theta_max     24.99
_diffrn_reflns_theta_full     24.99
_diffrn_measured_fraction_theta_max     1.000
_diffrn_measured_fraction_theta_full     1.000
_diffrn_reflns_limit_h_min     -9
_diffrn_reflns_limit_h_max     9
_diffrn_reflns_limit_k_min     -26
_diffrn_reflns_limit_k_max     28
_diffrn_reflns_limit_l_min     -11
_diffrn_reflns_limit_l_max     11
_diffrn_standards_number     .
_diffrn_standards_interval_count     .
_diffrn_standards_interval_time     .
_diffrn_standards_decay_%     ?
_refine_special_details
;
Refinement of <i>F</i>^2^ against ALL reflections. The weighted <i>R</i>-factor
<i>wR</i> and goodness of fit <i>S</i> are based on <i>F</i>^2^, conventional
<i>R</i>-factors <i>R</i> are based on <i>F</i>, with <i>F</i> set to zero for
negative <i>F</i>^2^. The threshold expression of <i>F</i>^2^ >
2\s(<i>F</i>^2^) is used only for calculating <i>R</i>-factors(gt) <i>etc</i>.
and is not relevant to the choice of reflections for refinement.
<i>R</i>-factors based on <i>F</i>^2^ are statistically about twice as large
as those based on <i>F</i>, and <i>R</i>- factors based on ALL data will be
even larger.
;
_reflns_number_total     3033
_reflns_number_gt     2803
_reflns_threshold_expression     I>2\s(I)
_refine_ls_structure_factor_coef     Fsqd
_refine_ls_matrix_type     full
_refine_ls_R_factor_all     0.0539
_refine_ls_R_factor_gt     0.0505
_refine_ls_wR_factor_gt     0.1327
_refine_ls_wR_factor_ref     0.1347
_refine_ls_goodness_of_fit_ref     1.036
_refine_ls_restrained_S_all     1.036
_refine_ls_number_reflns     3033
_refine_ls_number_parameters     204
_refine_ls_number_restraints     0
_refine_ls_hydrogen_treatment     constr
_refine_ls_weighting_scheme     calc
_refine_ls_weighting_details
         'calc w=1/[\s^2^(Fo^2^)+(0.0643P)^2^+1.5942P] where P=(Fo^2^+2Fc^2^)/3'
_atom_sites_solution_hydrogens     geom
_atom_sites_solution_primary     direct
_atom_sites_solution_secondary     difmap
_refine_ls_shift/su_max     0.003
_refine_ls_shift/su_mean     0.000
_refine_diff_density_max     0.903
_refine_diff_density_min     -0.732
_refine_ls_extinction_method     'SHELXL97 (Sheldrick, 2008)'
_refine_ls_extinction_coef     0.0052(14)
_refine_ls_extinction_expression
                                  'Fc^*^=kFc[1+0.001xFc^2^\l^3^/sin(2\q)]^-1/4^'
loop_
    _atom_type_symbol
    _atom_type_description
    _atom_type_scat_dispersion_real
    _atom_type_scat_dispersion_imag
    _atom_type_scat_source
    'C' 'C' 0.0033 0.0016
                         'International Tables Vol C Tables 4.2.6.8 and 6.1.1.4'
    'H' 'H' 0.0000 0.0000
                         'International Tables Vol C Tables 4.2.6.8 and 6.1.1.4'
    'N' 'N' 0.0061 0.0033
                         'International Tables Vol C Tables 4.2.6.8 and 6.1.1.4'
    'O' 'O' 0.0106 0.0060
                         'International Tables Vol C Tables 4.2.6.8 and 6.1.1.4'
    'S' 'S' 0.1246 0.1234
                         'International Tables Vol C Tables 4.2.6.8 and 6.1.1.4'
_computing_data_collection     'SMART (Bruker, 2001)'
_computing_cell_refinement     'SAINT (Bruker, 2001)'
_computing_data_reduction     'SAINT (Bruker, 2001)'
_computing_structure_solution     'SHELXS97 (Sheldrick, 2008)'
_computing_structure_refinement     'SHELXL97 (Sheldrick, 2008)'
_computing_molecular_graphics     'ORTEP-3 (Farrugia, 1997)'
_computing_publication_material     'SHELXL97 (Sheldrick, 2008)'
loop_
    _atom_site_type_symbol
    _atom_site_label
    _atom_site_fract_x
    _atom_site_fract_y
    _atom_site_fract_z
    _atom_site_U_iso_or_equiv
    _atom_site_adp_type
    _atom_site_calc_flag
    _atom_site_refinement_flags
    _atom_site_occupancy
    _atom_site_symmetry_multiplicity
    _atom_site_disorder_assembly
    _atom_site_disorder_group
    S S1 0.15831(9) 0.15127(3) 0.66095(6) 0.0434(2) Uani d . 1 1 . .
    S S2 0.25909(15) 0.14818(4) 0.38884(10) 0.0773(3) Uani d . 1 1 . .
    O O3 0.77521(19) 0.04484(8) 0.88072(17) 0.0414(4) Uani d . 1 1 . .
    O O4 0.8065(3) 0.01657(10) 0.6765(2) 0.0610(6) Uani d . 1 1 . .
    N N5 0.1516(4) 0.23806(10) 0.4975(3) 0.0583(6) Uani d . 1 1 . .
    C C6 0.7641(3) 0.06546(11) 1.1089(2) 0.0395(5) Uani d . 1 1 . .
    H H6 0.8887 0.0606 1.1437 0.047 Uiso calc R 1 1 . .
    C C7 0.6727(3) 0.07803(10) 1.2025(2) 0.0401(5) Uani d . 1 1 . .
    C C8 0.4863(3) 0.08315(10) 1.1453(2) 0.0378(5) Uani d . 1 1 . .
    H H8 0.4236 0.0902 1.2091 0.045 Uiso calc R 1 1 . .
    C C9 0.3886(3) 0.07847(9) 0.9997(2) 0.0329(5) Uani d . 1 1 . .
    C C10 0.4826(3) 0.06808(9) 0.9000(2) 0.0294(5) Uani d . 1 1 . .
    C C11 0.6692(3) 0.06000(9) 0.9621(2) 0.0327(5) Uani d . 1 1 . .
    C C12 0.4095(3) 0.06440(9) 0.7418(2) 0.0312(5) Uani d . 1 1 . .
    C C13 0.5170(3) 0.04836(10) 0.6673(2) 0.0380(5) Uani d . 1 1 . .
    H H13 0.4675 0.0459 0.5668 0.046 Uiso calc R 1 1 . .
    C C14 0.7056(3) 0.03479(11) 0.7350(3) 0.0405(5) Uani d . 1 1 . .
    C C15 0.7704(4) 0.08551(15) 1.3626(3) 0.0628(8) Uani d . 1 1 . .
    H H15A 0.7936 0.0493 1.4088 0.094 Uiso calc R 1 1 . .
    H H15B 0.6971 0.1074 1.4042 0.094 Uiso calc R 1 1 . .
    H H15C 0.8827 0.1046 1.3770 0.094 Uiso calc R 1 1 . .
    C C16 0.1861(3) 0.08263(12) 0.9590(3) 0.0465(6) Uani d . 1 1 . .
    H H16A 0.1543 0.0847 1.0456 0.070 Uiso calc R 1 1 . .
    H H16B 0.1310 0.0500 0.9041 0.070 Uiso calc R 1 1 . .
    H H16C 0.1442 0.1158 0.9016 0.070 Uiso calc R 1 1 . .
    C C17 0.2169(3) 0.07796(10) 0.6516(2) 0.0369(5) Uani d . 1 1 . .
    H H17A 0.1363 0.0548 0.6844 0.044 Uiso calc R 1 1 . .
    H H17B 0.1982 0.0683 0.5512 0.044 Uiso calc R 1 1 . .
    C C18 0.1913(4) 0.18349(11) 0.5078(3) 0.0480(6) Uani d . 1 1 . .
    C C19 0.1622(6) 0.27172(15) 0.3738(4) 0.0795(11) Uani d . 1 1 . .
    H H19A 0.1363 0.2478 0.2887 0.095 Uiso calc R 1 1 . .
    H H19B 0.0718 0.3012 0.3524 0.095 Uiso calc R 1 1 . .
    C C20 0.0865(5) 0.26865(13) 0.6014(4) 0.0666(9) Uani d . 1 1 . .
    H H20A 0.1272 0.3074 0.6075 0.080 Uiso calc R 1 1 . .
    H H20B 0.1384 0.2519 0.6968 0.080 Uiso calc R 1 1 . .
    C C21 -0.1163(5) 0.26762(16) 0.5582(4) 0.0793(10) Uani d . 1 1 . .
    H H21A -0.1682 0.2849 0.4647 0.119 Uiso calc R 1 1 . .
    H H21B -0.1529 0.2879 0.6286 0.119 Uiso calc R 1 1 . .
    H H21C -0.1570 0.2294 0.5538 0.119 Uiso calc R 1 1 . .
    C C22 0.3417(7) 0.29714(19) 0.4049(7) 0.1145(17) Uani d . 1 1 . .
    H H22A 0.3700 0.3194 0.4917 0.172 Uiso calc R 1 1 . .
    H H22B 0.3420 0.3206 0.3251 0.172 Uiso calc R 1 1 . .
    H H22C 0.4303 0.2680 0.4184 0.172 Uiso calc R 1 1 . .
loop_
    _atom_site_aniso_label
    _atom_site_aniso_U_11
    _atom_site_aniso_U_22
    _atom_site_aniso_U_33
    _atom_site_aniso_U_12
    _atom_site_aniso_U_13
    _atom_site_aniso_U_23
    S1 0.0513(4) 0.0436(4) 0.0340(3) 0.0154(3) 0.0127(3) 0.0011(2)
    S2 0.1254(8) 0.0562(5) 0.0777(6) 0.0240(5) 0.0703(6) 0.0081(4)
    O3 0.0260(8) 0.0627(11) 0.0369(9) 0.0014(7) 0.0124(6) 0.0009(8)
    O4 0.0491(11) 0.0906(16) 0.0508(11) 0.0181(10) 0.0267(9) -0.0012(10)
    N5 0.0738(16) 0.0432(13) 0.0683(16) 0.0112(11) 0.0373(13) 0.0056(11)
    C6 0.0270(11) 0.0512(14) 0.0360(12) -0.0054(10) 0.0046(9) 0.0016(10)
    C7 0.0441(13) 0.0425(13) 0.0300(11) -0.0084(10) 0.0074(10) -0.0005(9)
    C8 0.0424(13) 0.0403(13) 0.0351(12) -0.0017(10) 0.0188(10) -0.0017(9)
    C9 0.0311(11) 0.0325(11) 0.0361(12) 0.0004(9) 0.0126(9) 0.0013(9)
    C10 0.0270(10) 0.0287(10) 0.0318(11) -0.0028(8) 0.0090(9) 0.0004(8)
    C11 0.0279(11) 0.0383(12) 0.0331(11) -0.0031(9) 0.0117(9) 0.0024(9)
    C12 0.0303(11) 0.0283(10) 0.0320(11) -0.0002(8) 0.0065(9) 0.0002(8)
    C13 0.0389(12) 0.0439(13) 0.0294(11) 0.0050(10) 0.0091(9) 0.0002(9)
    C14 0.0389(12) 0.0498(14) 0.0366(12) 0.0040(11) 0.0177(10) 0.0036(10)
    C15 0.0609(18) 0.087(2) 0.0334(14) -0.0135(16) 0.0061(12) -0.0067(14)
    C16 0.0348(13) 0.0618(16) 0.0475(14) 0.0073(11) 0.0199(11) 0.0059(12)
    C17 0.0332(12) 0.0381(12) 0.0338(12) 0.0033(9) 0.0035(9) -0.0026(9)
    C18 0.0528(15) 0.0451(14) 0.0500(15) 0.0078(11) 0.0224(12) 0.0020(11)
    C19 0.104(3) 0.0531(18) 0.101(3) 0.0124(18) 0.060(2) 0.0154(18)
    C20 0.097(2) 0.0421(15) 0.069(2) 0.0145(15) 0.0382(18) -0.0025(14)
    C21 0.094(3) 0.072(2) 0.086(2) 0.0324(19) 0.049(2) 0.0158(19)
    C22 0.132(4) 0.079(3) 0.165(5) -0.026(3) 0.093(4) -0.017(3)
_geom_special_details
;
All s.u.'s (except the s.u. in the dihedral angle between two l.s. planes) are
estimated using the full covariance matrix. The cell s.u.'s are taken into
account individually in the estimation of s.u.'s in distances, angles and
torsion angles; correlations between s.u.'s in cell parameters are only used
when they are defined by crystal symmetry. An approximate (isotropic)
treatment of cell s.u.'s is used for estimating s.u.'s involving l.s. planes.
;
loop_
    _geom_bond_atom_site_label_1
    _geom_bond_atom_site_label_2
    _geom_bond_site_symmetry_2
    _geom_bond_distance
    _geom_bond_publ_flag
    S1 C18 . 1.775(3) ?
    S1 C17 . 1.813(2) ?
    S2 C18 . 1.659(3) ?
    O3 C14 . 1.365(3) ?
    O3 C11 . 1.377(3) ?
    O4 C14 . 1.202(3) ?
    N5 C18 . 1.330(4) ?
    N5 C20 . 1.472(4) ?
    N5 C19 . 1.474(4) ?
    C6 C7 . 1.371(3) ?
    C6 C11 . 1.384(3) ?
    C6 H6 . 0.9300 ?
    C7 C8 . 1.388(3) ?
    C7 C15 . 1.505(3) ?
    C8 C9 . 1.377(3) ?
    C8 H8 . 0.9300 ?
    C9 C10 . 1.426(3) ?
    C9 C16 . 1.510(3) ?
    C10 C11 . 1.400(3) ?
    C10 C12 . 1.461(3) ?
    C12 C13 . 1.341(3) ?
    C12 C17 . 1.510(3) ?
    C13 C14 . 1.443(3) ?
    C13 H13 . 0.9300 ?
    C15 H15A . 0.9600 ?
    C15 H15B . 0.9600 ?
    C15 H15C . 0.9600 ?
    C16 H16A . 0.9600 ?
    C16 H16B . 0.9600 ?
    C16 H16C . 0.9600 ?
    C17 H17A . 0.9700 ?
    C17 H17B . 0.9700 ?
    C19 C22 . 1.469(6) ?
    C19 H19A . 0.9700 ?
    C19 H19B . 0.9700 ?
    C20 C21 . 1.506(5) ?
    C20 H20A . 0.9700 ?
    C20 H20B . 0.9700 ?
    C21 H21A . 0.9600 ?
    C21 H21B . 0.9600 ?
    C21 H21C . 0.9600 ?
    C22 H22A . 0.9600 ?
    C22 H22B . 0.9600 ?
    C22 H22C . 0.9600 ?
loop_
    _geom_angle_atom_site_label_1
    _geom_angle_atom_site_label_2
    _geom_angle_atom_site_label_3
    _geom_angle_site_symmetry_1
    _geom_angle_site_symmetry_3
    _geom_angle
    _geom_angle_publ_flag
    C18 S1 C17 . . 105.17(12) ?
    C14 O3 C11 . . 122.57(17) ?
    C18 N5 C20 . . 123.8(2) ?
    C18 N5 C19 . . 121.0(2) ?
    C20 N5 C19 . . 115.1(2) ?
    C7 C6 C11 . . 119.4(2) ?
    C7 C6 H6 . . 120.3 ?
    C11 C6 H6 . . 120.3 ?
    C6 C7 C8 . . 117.8(2) ?
    C6 C7 C15 . . 121.3(2) ?
    C8 C7 C15 . . 120.8(2) ?
    C9 C8 C7 . . 124.0(2) ?
    C9 C8 H8 . . 118.0 ?
    C7 C8 H8 . . 118.0 ?
    C8 C9 C10 . . 118.8(2) ?
    C8 C9 C16 . . 116.2(2) ?
    C10 C9 C16 . . 124.9(2) ?
    C11 C10 C9 . . 115.73(19) ?
    C11 C10 C12 . . 115.79(19) ?
    C9 C10 C12 . . 128.48(19) ?
    O3 C11 C6 . . 113.68(19) ?
    O3 C11 C10 . . 122.26(19) ?
    C6 C11 C10 . . 124.0(2) ?
    C13 C12 C10 . . 119.62(19) ?
    C13 C12 C17 . . 115.74(19) ?
    C10 C12 C17 . . 124.64(19) ?
    C12 C13 C14 . . 123.5(2) ?
    C12 C13 H13 . . 118.3 ?
    C14 C13 H13 . . 118.3 ?
    O4 C14 O3 . . 117.4(2) ?
    O4 C14 C13 . . 127.0(2) ?
    O3 C14 C13 . . 115.58(19) ?
    C7 C15 H15A . . 109.5 ?
    C7 C15 H15B . . 109.5 ?
    H15A C15 H15B . . 109.5 ?
    C7 C15 H15C . . 109.5 ?
    H15A C15 H15C . . 109.5 ?
    H15B C15 H15C . . 109.5 ?
    C9 C16 H16A . . 109.5 ?
    C9 C16 H16B . . 109.5 ?
    H16A C16 H16B . . 109.5 ?
    C9 C16 H16C . . 109.5 ?
    H16A C16 H16C . . 109.5 ?
    H16B C16 H16C . . 109.5 ?
    C12 C17 S1 . . 113.43(15) ?
    C12 C17 H17A . . 108.9 ?
    S1 C17 H17A . . 108.9 ?
    C12 C17 H17B . . 108.9 ?
    S1 C17 H17B . . 108.9 ?
    H17A C17 H17B . . 107.7 ?
    N5 C18 S2 . . 124.2(2) ?
    N5 C18 S1 . . 112.87(19) ?
    S2 C18 S1 . . 122.90(16) ?
    C22 C19 N5 . . 111.5(4) ?
    C22 C19 H19A . . 109.3 ?
    N5 C19 H19A . . 109.3 ?
    C22 C19 H19B . . 109.3 ?
    N5 C19 H19B . . 109.3 ?
    H19A C19 H19B . . 108.0 ?
    N5 C20 C21 . . 112.2(3) ?
    N5 C20 H20A . . 109.2 ?
    C21 C20 H20A . . 109.2 ?
    N5 C20 H20B . . 109.2 ?
    C21 C20 H20B . . 109.2 ?
    H20A C20 H20B . . 107.9 ?
    C20 C21 H21A . . 109.5 ?
    C20 C21 H21B . . 109.5 ?
    H21A C21 H21B . . 109.5 ?
    C20 C21 H21C . . 109.5 ?
    H21A C21 H21C . . 109.5 ?
    H21B C21 H21C . . 109.5 ?
    C19 C22 H22A . . 109.5 ?
    C19 C22 H22B . . 109.5 ?
    H22A C22 H22B . . 109.5 ?
    C19 C22 H22C . . 109.5 ?
    H22A C22 H22C . . 109.5 ?
    H22B C22 H22C . . 109.5 ?
loop_
    _geom_hbond_atom_site_label_D
    _geom_hbond_atom_site_label_H
    _geom_hbond_atom_site_label_A
    _geom_hbond_site_symmetry_A
    _geom_hbond_distance_DH
    _geom_hbond_distance_HA
    _geom_hbond_distance_DA
    _geom_hbond_angle_DHA
    _geom_hbond_publ_flag
    C8 H8 S2 1_556 0.93 2.86 3.751(2) 161 yes
    C16 H16C S1 . 0.96 2.53 3.282(3) 135 yes
data_global
_journal_data_validation_number     ?
_journal_date_recd_electronic     2012-04-29
_journal_date_accepted     2012-05-02
_journal_name_full     'Acta Crystallographica, Section E'
_journal_year     2012
_journal_volume     68
_journal_issue      6
_journal_page_first     o1657
_journal_page_last     o1657
_journal_paper_category     QO
_journal_paper_doi     10.1107/S1600536812019757
_journal_coeditor_code     WN2474
_publ_contact_author_name     'H.C.Devarajegowda'
_publ_contact_author_address
;
Department of Physics
Yuvaraja's College (Constituent College)
University of Mysore,  Mysore 570 005
Karnataka
India
;
_publ_contact_author_email     'devarajegowda@yahoo.com'
_publ_contact_author_fax     '+91 0821 2419292'
_publ_contact_author_phone     '+91 0821 2518101'
_publ_section_title
;
(5,7-Dimethyl-2-oxo-2<i>H</i>-chromen-4-yl)methyl diethyldithiocarbamate
;
loop_
    _publ_author_name
    _publ_author_address
    'K. Mahesh Kumar'
;
Department of Chemistry
Karnatak Science College
Dharwad 580 001
Karnataka
India
;
    'H. C. Devarajegowda'
;
Department of Physics
Yuvaraja's College (Constituent College)
University of Mysore
Mysore 570 005
Karnataka
India
;
    'S Jeyaseelan'
;
Department of Physics
Yuvaraja's College (Constituent College)
University of Mysore
Mysore 570 005
Karnataka
India
;
    'N. M. Mahabaleshwaraiah'
;
Department of Chemistry
Karnatak Science College
Dharwad 580 001
Karnataka
India
;
    'O. Kotresh'
;
Department of Chemistry
Karnatak Science College
Dharwad 580 001
Karnataka
India
;
