# Supplementary material for: (5,7-Dimethyl-2-oxo-2H-chromen-4-yl)methyl diethyl­dithio­carbamate
Source: Acta Crystallogr Sect E Struct Rep Online. 2012 May 5;68(Pt 6):o1657. doi: 10.1107/S1600536812019757 (PMC3379255; doi:10.1107/S1600536812019757)
Supplement: Supplementary file 2 [file e-68-o1657-Isup2.hkl]

#
# h,k,l, Fc-squared, Fo-squared, sigma(Fo-squared) and status flag
#
data_I
_shelx_title ' CHEM_MaheshK_J7_0m in P2(1)/n'
_shelx_refln_list_code          4
_shelx_F_calc_maximum      170.17
_exptl_crystal_F_000       712.00
_reflns_d_resolution_high  0.8412
 
loop_
 _symmetry_equiv_pos_as_xyz
 'x, y, z'
 '-x+1/2, y+1/2, -z+1/2'
 '-x, -y, -z'
 'x-1/2, -y-1/2, z-1/2'
 
_cell_length_a     7.8570
_cell_length_b    23.7745
_cell_length_c     9.7684
_cell_angle_alpha  90.000
_cell_angle_beta  109.483
_cell_angle_gamma  90.000
 
_shelx_F_squared_multiplier     1.000
 
loop_
 _refln_index_h
 _refln_index_k
 _refln_index_l
 _refln_F_squared_calc
 _refln_F_squared_meas
 _refln_F_squared_sigma
 _refln_observed_status
   2   0   0    28956.40    26922.72    302.75 o
   4   0   0       64.16      101.46      1.69 o
   6   0   0      580.50      495.27      5.90 o
   8   0   0        0.50        5.47      1.67 o
   1   1   0     3402.84     3695.20     23.60 o
   2   1   0     3482.89     3267.55     19.70 o
   3   1   0     6123.01     6347.42     37.54 o
   4   1   0     1638.66     1762.55     10.27 o
   5   1   0      368.96      328.57      2.85 o
   6   1   0        2.20        2.01      0.51 o
   7   1   0      217.26      173.89      2.86 o
   8   1   0      144.88      136.83      3.27 o
   0   2   0     3273.67     2516.31     51.88 o
   1   2   0     4405.64     4323.91     27.29 o
   2   2   0      423.95      373.76      2.56 o
   3   2   0      323.47      480.47      3.41 o
   4   2   0     3135.90     3119.82     16.87 o
   5   2   0      139.46      117.31      1.48 o
   6   2   0        9.29       12.71      0.73 o
   7   2   0       17.09       12.14      0.93 o
   8   2   0        1.05        1.57      1.08 o
   1   3   0     2386.36     2157.75     18.48 o
   2   3   0       81.10       77.82      0.88 o
   3   3   0      431.61      411.06      3.42 o
   4   3   0     1202.38     1441.77      8.45 o
   5   3   0       15.57       33.99      0.82 o
   6   3   0        0.05        1.41      0.49 o
   7   3   0      273.84      235.88      3.09 o
   8   3   0      115.72       92.02      2.92 o
   0   4   0        6.44        6.93      0.86 o
   1   4   0    11290.36    10866.57    222.95 o
   2   4   0      706.06      734.04      5.86 o
   3   4   0     6475.32     6790.68     74.00 o
   4   4   0      198.38      201.89      1.78 o
   5   4   0       11.29        8.21      0.62 o
   6   4   0       12.20        8.56      0.58 o
   7   4   0       71.38       62.19      1.77 o
   8   4   0       11.07       14.39      1.84 o
   1   5   0     1395.93     1479.47     15.68 o
   2   5   0      428.71      426.01      4.15 o
   3   5   0        2.59        2.31      0.38 o
   4   5   0       16.14       26.59      0.69 o
   5   5   0       31.61       30.16      0.90 o
   6   5   0       27.03       13.14      0.84 o
   7   5   0       73.24       68.62      1.85 o
   8   5   0        5.93        5.41      1.49 o
   0   6   0    15317.12    15159.68    312.83 o
   1   6   0    14539.90    14901.38    187.44 o
   2   6   0     1415.09     1450.83     13.05 o
   3   6   0     2004.04     2092.65     29.81 o
   4   6   0        8.28        1.54      0.33 o
   5   6   0        0.11        0.19      0.45 o
   6   6   0       34.97       35.24      1.64 o
   7   6   0       34.98       34.49      1.99 o
   8   6   0       59.58       46.35      2.72 o
   1   7   0     9137.27     9499.32    111.40 o
   2   7   0      191.72      214.74      3.41 o
   3   7   0       53.65       57.27      0.99 o
   4   7   0       70.42       45.25      1.36 o
   5   7   0       51.42       22.92      1.03 o
   6   7   0        9.43        2.15      0.80 o
   7   7   0      499.05      437.26      6.50 o
   8   7   0       52.10       48.96      2.78 o
   0   8   0     8342.07     9552.62    193.67 o
   1   8   0      829.46      881.19     14.04 o
   3   8   0       50.14       43.90      0.73 o
   4   8   0      602.19      538.15      5.48 o
   5   8   0      227.21      226.75      3.14 o
   6   8   0        5.42       11.26      0.88 o
   7   8   0        1.44        3.48      1.31 o
   8   8   0        0.22        3.17      1.54 o
   1   9   0      129.75      179.21      4.04 o
   2   9   0     1032.83      976.29     11.20 o
   3   9   0      726.78      682.62      7.51 o
   4   9   0      404.64      446.25      5.19 o
   5   9   0        3.82        2.78      0.55 o
   6   9   0      220.58      230.84      3.44 o
   7   9   0       14.90       17.06      1.76 o
   8   9   0       45.55       46.58      2.82 o
   0  10   0    12727.62    13327.68    271.04 o
   1  10   0     1435.35     1676.84     21.74 o
   2  10   0     1300.24     1227.27     11.89 o
   3  10   0       46.78       60.12      1.01 o
   4  10   0        7.22        9.05      0.82 o
   5  10   0       17.90       16.83      1.13 o
   6  10   0       53.46       36.61      1.56 o
   7  10   0       52.52       64.12      2.84 o
   8  10   0       15.16       31.48      2.41 o
   1  11   0       66.41       63.31      2.07 o
   2  11   0     1237.97     1160.31     10.42 o
   3  11   0        5.68        5.71      0.59 o
   4  11   0     1480.53     1543.14     13.67 o
   5  11   0      135.86      129.29      2.58 o
   6  11   0        2.01        1.48      0.87 o
   7  11   0      119.94      114.36      3.49 o
   8  11   0      172.61      178.66      9.66 o
   0  12   0     2958.19     3480.80     54.71 o
   1  12   0     2956.85     2680.18     28.61 o
   2  12   0      204.57      237.30      2.86 o
   3  12   0        0.59        4.61      0.35 o
   4  12   0       56.18       63.66      2.21 o
   5  12   0       67.84       60.76      1.90 o
   6  12   0       96.95       88.30      2.71 o
   7  12   0        0.69        9.70      1.88 o
   1  13   0      298.45      340.94      7.45 o
   2  13   0        1.56        2.78      0.46 o
   3  13   0      278.77      273.19      6.69 o
   4  13   0       11.91        8.64      0.76 o
   5  13   0      150.59      165.38      3.02 o
   6  13   0       21.11       26.05      3.08 o
   7  13   0        2.95        0.84      1.53 o
   0  14   0     5160.22     5056.55     98.72 o
   1  14   0     1513.52     1656.26     19.66 o
   2  14   0      302.98      289.65      3.40 o
   3  14   0       77.81       72.06      1.48 o
   4  14   0        8.09        6.26      1.16 o
   5  14   0       41.72       41.68      1.82 o
   6  14   0        6.14        4.28      2.33 o
   7  14   0       27.09       25.90      2.58 o
   1  15   0       33.69       60.45      4.91 o
   2  15   0       60.22       51.66      1.24 o
   3  15   0       23.95       17.26      1.18 o
   4  15   0      234.53      242.18      3.45 o
   5  15   0        0.73        0.00      0.92 o
   6  15   0       13.34        9.77      1.57 o
   7  15   0       36.78       30.09      3.42 o
   0  16   0      440.70      384.04      8.31 o
   1  16   0      820.87      696.59      9.15 o
   2  16   0      456.22      418.38      6.28 o
   3  16   0       10.68       12.75      0.85 o
   4  16   0        1.96        2.25      0.66 o
   5  16   0      107.97      115.35      3.24 o
   6  16   0       28.41       27.94      2.72 o
   7  16   0        6.26        7.51      1.98 o
   1  17   0      356.58      317.66      5.28 o
   2  17   0       64.17       68.53      1.47 o
   3  17   0      216.00      182.38      3.37 o
   4  17   0       74.16       66.71      1.79 o
   5  17   0        6.23        6.96      1.70 o
   6  17   0        9.23        6.83      1.53 o
   7  17   0       38.31       37.81      3.55 o
   0  18   0      486.53      416.70      9.17 o
   1  18   0      271.19      281.96      5.04 o
   2  18   0      278.04      265.07      3.40 o
   3  18   0      119.57      111.08      2.64 o
   4  18   0       13.00       20.99      1.59 o
   5  18   0       73.42       75.64      2.80 o
   6  18   0        6.39        3.00      2.69 o
   1  19   0      110.96      111.84      4.52 o
   2  19   0      158.98      174.77      2.64 o
   3  19   0        5.37        5.58      1.55 o
   4  19   0        0.45        0.02      0.60 o
   5  19   0       50.45       44.50      2.35 o
   6  19   0        2.02        2.73      1.64 o
   0  20   0       72.80       65.77      3.46 o
   1  20   0       91.18       60.67      2.72 o
   2  20   0      197.73      195.14      3.15 o
   3  20   0       22.82       30.55      1.98 o
   4  20   0        8.77        4.53      1.04 o
   5  20   0       24.51       20.56      1.99 o
   6  20   0       14.74       13.04      2.12 o
   1  21   0       79.21       81.69      2.89 o
   2  21   0        2.05        0.34      0.80 o
   3  21   0      115.09      104.82      3.32 o
   4  21   0       11.10       12.94      1.40 o
   5  21   0        0.80        0.29      1.59 o
   0  22   0       12.04       23.02      4.40 o
   1  22   0      333.18      314.89      6.11 o
   2  22   0        7.64       10.03      0.94 o
   3  22   0       32.84       35.32      2.28 o
   4  22   0       10.51       15.40      1.58 o
   5  22   0       47.60       41.50      2.70 o
   1  23   0       14.64       24.09      1.94 o
   2  23   0       78.99       72.05      2.50 o
   3  23   0       47.44       49.09      8.31 o
   4  23   0       29.54       27.76      3.67 o
   5  23   0        3.64        3.19      1.40 o
   0  24   0      387.68      345.11      9.08 o
   1  24   0      220.37      242.83      5.34 o
   2  24   0       48.55       48.82      2.37 o
   3  24   0        1.00        0.98      1.71 o
   4  24   0       52.75       48.10      2.40 o
   1  25   0        1.93        5.31      0.86 o
   2  25   0      112.04      111.51      3.44 o
   3  25   0       16.65       17.36      2.69 o
   4  25   0      116.15      119.14      3.39 o
   0  26   0      726.52      790.18     16.53 o
   1  26   0       56.07       55.05      5.47 o
   2  26   0       99.12      114.29      3.49 o
   3  26   0        1.86        0.00      1.71 o
   1  27   0        0.17        0.99      1.04 o
   2  27   0       33.61       25.90      2.14 o
   0  28   0       10.40        5.87      3.67 o
   1  28   0      156.18      164.33     11.48 o
  -9   0   1        9.91       17.12      2.93 o
  -7   0   1      239.31      222.92      4.86 o
  -5   0   1      503.76      434.13      4.31 o
  -3   0   1      277.03      262.09      3.33 o
  -1   0   1    11373.35    10906.69    108.15 o
   1   0   1     9091.94     8196.44     72.37 o
   3   0   1     6195.69     5817.76     51.39 o
   5   0   1      383.72      378.99      4.72 o
   7   0   1      190.41      150.08      9.30 o
  -9   1   1       20.36       26.43      2.33 o
  -8   1   1        1.89        8.25      1.33 o
  -7   1   1        0.72        7.24      0.73 o
  -6   1   1        0.22        1.40      0.45 o
  -5   1   1      318.81      288.13      2.35 o
  -4   1   1        7.66        2.84      0.30 o
  -3   1   1      320.84      316.40      2.72 o
  -2   1   1      165.13      166.35      1.38 o
  -1   1   1     5854.79     6328.45     40.66 o
   0   1   1     1196.06     1214.61      8.44 o
   1   1   1    19586.38    18243.07    138.42 o
   2   1   1     1030.97     1099.38      6.82 o
   3   1   1     3273.46     3429.46     19.40 o
   4   1   1      223.97      217.42      1.80 o
   5   1   1        3.03        3.23      0.46 o
   6   1   1       11.43        9.09      0.75 o
   7   1   1       77.47       65.46      1.99 o
   8   1   1       55.97       41.14      2.22 o
  -9   2   1        0.22        1.68      1.24 o
  -8   2   1       18.41       18.28      1.67 o
  -7   2   1       44.83       60.28      1.41 o
  -6   2   1      325.53      314.53      3.15 o
  -5   2   1        7.17        4.51      0.35 o
  -4   2   1      829.72      903.62      5.77 o
  -3   2   1     1867.67     2071.71     14.75 o
  -2   2   1      514.58      452.44      3.16 o
  -1   2   1      662.41      684.77      5.48 o
   0   2   1     1961.15     2190.62     19.64 o
   1   2   1     1304.98     1018.05      6.83 o
   2   2   1     1203.17     1112.47      7.58 o
   3   2   1      187.28      122.33      1.18 o
   4   2   1      485.73      469.03      3.11 o
   5   2   1        1.10        1.38      0.41 o
   6   2   1      187.70      229.07      2.67 o
   7   2   1      113.89       82.59      2.13 o
   8   2   1       11.80       14.67      2.19 o
  -8   3   1       27.23       45.55      4.34 o
  -7   3   1      107.30      114.14      2.00 o
  -6   3   1        6.39        3.34      0.52 o
  -5   3   1       36.64       47.09      0.90 o
  -4   3   1      123.22      137.17      1.33 o
  -3   3   1      184.90      180.48      1.83 o
  -2   3   1      346.86      285.07      2.50 o
  -1   3   1       13.47        5.03      0.31 o
   0   3   1     4291.58     4601.47     44.88 o
   1   3   1      705.65      755.23      6.02 o
   2   3   1     8745.30     9233.59     63.27 o
   3   3   1     4010.32     4504.88     30.16 o
   4   3   1     1003.81     1045.17      6.57 o
   5   3   1      378.20      380.51      3.23 o
   6   3   1       21.85       19.20      1.04 o
   7   3   1        6.18        6.37      0.93 o
   8   3   1       11.39       17.32      1.54 o
  -8   4   1      105.78      114.67      3.15 o
  -7   4   1      196.32      171.72      3.23 o
  -6   4   1      426.71      419.25      3.83 o
  -5   4   1      410.62      363.56      2.95 o
  -4   4   1      129.36      170.65      2.02 o
  -3   4   1      358.41      317.62      3.30 o
  -2   4   1     1518.89     1536.00     11.33 o
  -1   4   1     4052.53     4443.36     55.43 o
   0   4   1     1174.25     1260.42     13.66 o
   1   4   1     7728.12     7849.14     64.96 o
   2   4   1      779.03      613.62      4.78 o
   3   4   1      585.08      607.09      5.11 o
   4   4   1     2310.72     2401.37     14.11 o
   5   4   1      461.02      551.92      4.27 o
   6   4   1       42.67       48.04      1.30 o
   7   4   1       31.17       58.67      1.87 o
   8   4   1       88.62       94.52      2.66 o
  -8   5   1        0.72        2.09      0.91 o
  -7   5   1       23.52       38.89      1.52 o
  -6   5   1       49.08       48.85      1.22 o
  -5   5   1       38.61       30.83      0.89 o
  -4   5   1      129.77      125.89      1.53 o
  -3   5   1      229.30      292.30      3.12 o
  -2   5   1       51.28       53.17      0.72 o
  -1   5   1      349.92      412.32      9.55 o
   0   5   1      680.07      832.64     18.17 o
   1   5   1     3631.66     3875.62     42.06 o
   2   5   1       86.13       95.24      1.47 o
   3   5   1       98.05       38.84      0.82 o
   4   5   1       35.24       41.98      0.82 o
   5   5   1        1.15        7.89      0.57 o
   6   5   1      309.90      283.00      3.19 o
   7   5   1      182.26      193.92      2.99 o
   8   5   1       23.18       22.51      3.30 o
  -8   6   1       42.78       38.21      3.21 o
  -7   6   1       11.03       10.14      0.87 o
  -6   6   1      171.94      170.67      2.04 o
  -5   6   1      303.92      244.21      2.38 o
  -4   6   1      984.30      985.63      7.98 o
  -3   6   1     1103.89     1148.58     10.66 o
  -2   6   1     1124.87     1197.93     10.75 o
  -1   6   1    13343.56    13799.89    281.39 o
   0   6   1     6915.55     6853.35    138.43 o
   1   6   1      172.34      175.23      6.04 o
   2   6   1      304.56      286.01      4.59 o
   3   6   1     1197.67     1226.34     12.14 o
   4   6   1      714.53      738.52      5.26 o
   5   6   1      792.14      882.84      6.68 o
   6   6   1       18.26       11.16      1.19 o
   7   6   1      108.47      121.74      3.26 o
   8   6   1       60.13       46.85      2.87 o
  -8   7   1      104.04      107.59      3.23 o
  -7   7   1        1.58        0.94      1.01 o
  -6   7   1       14.02       17.86      0.98 o
  -5   7   1        6.92       10.22      0.65 o
  -4   7   1       19.20       31.90      0.95 o
  -3   7   1       93.73       99.37      1.58 o
  -2   7   1       49.91       35.18      0.66 o
  -1   7   1     5088.29     5493.42    111.06 o
   0   7   1    24141.10    22964.18    468.18 o
   1   7   1     1013.63      987.35     18.53 o
   2   7   1     3396.61     3415.14     34.33 o
   3   7   1     1893.87     1821.25     21.34 o
   4   7   1       14.70       10.88      0.62 o
   5   7   1       14.83        9.05      0.75 o
   6   7   1      443.76      392.23      5.89 o
   7   7   1        0.27        0.80      1.25 o
   8   7   1       17.89       17.22      2.00 o
  -8   8   1       25.99       27.08      2.23 o
  -7   8   1        0.81        7.19      1.20 o
  -6   8   1      204.21      179.06      2.73 o
  -5   8   1      141.48      169.09      2.44 o
  -4   8   1       31.03       63.90      1.29 o
  -3   8   1       11.17       24.31      1.00 o
  -2   8   1       76.26       83.25      1.83 o
  -1   8   1     1110.00     1165.14     18.14 o
   0   8   1     5562.52     5928.80     92.61 o
   1   8   1     1656.29     1578.32     19.90 o
   2   8   1        2.38       17.03      0.65 o
   3   8   1      542.05      504.78      4.99 o
   4   8   1      447.50      444.35      5.35 o
   5   8   1        4.20        6.44      0.73 o
   6   8   1      376.18      400.87      9.18 o
   7   8   1       25.30       24.93      2.09 o
   8   8   1        2.56        2.35      2.33 o
  -8   9   1        4.31        7.63      1.63 o
  -7   9   1       23.14       40.62      2.41 o
  -6   9   1       51.36       48.77      1.45 o
  -5   9   1      117.87      138.48      2.43 o
  -4   9   1      948.09      899.82      8.52 o
  -3   9   1      270.51      304.22      2.65 o
  -2   9   1      440.99      519.73      7.37 o
  -1   9   1     1219.31     1171.00     18.39 o
   0   9   1      290.94      348.09      6.66 o
   1   9   1     1888.14     1921.91     22.18 o
   2   9   1      154.72      140.77      2.16 o
   3   9   1      153.77      137.73      2.19 o
   4   9   1      108.52       74.39      1.50 o
   5   9   1       60.42       44.33      1.51 o
   6   9   1        5.53        5.70      0.95 o
   7   9   1        3.12        3.84      1.52 o
   8   9   1       60.35       54.38      3.84 o
  -8  10   1        4.58        5.38      1.90 o
  -7  10   1      388.28      398.77      6.04 o
  -6  10   1      153.58      168.64      2.73 o
  -5  10   1      826.02      809.74      7.99 o
  -4  10   1      246.96      215.26      2.89 o
  -3  10   1       55.52       62.94      1.01 o
  -2  10   1      323.84      339.50     13.11 o
  -1  10   1      119.28      131.88      3.74 o
   0  10   1      408.97      403.77      6.22 o
   1  10   1      272.12      214.98      3.28 o
   2  10   1      569.81      595.00      6.74 o
   3  10   1     2769.67     2742.89     21.50 o
   4  10   1        0.05        1.20      0.51 o
   5  10   1      215.91      227.24      3.65 o
   6  10   1        4.44        6.31      0.95 o
   7  10   1       50.64       37.10      2.67 o
  -8  11   1      150.88      191.51      5.70 o
  -7  11   1        1.03        6.09      1.54 o
  -6  11   1        4.25        1.18      0.87 o
  -5  11   1      254.87      252.96      3.50 o
  -4  11   1      256.18      269.84      3.37 o
  -3  11   1        4.60        3.03      0.35 o
  -2  11   1      988.25     1073.60     10.52 o
  -1  11   1     2081.34     2126.33     25.31 o
   0  11   1       28.07       17.55      1.22 o
   1  11   1     2237.61     2309.42     24.99 o
   2  11   1       36.92       28.19      1.34 o
   3  11   1     1746.94     1793.14     14.49 o
   4  11   1       56.02       60.98      1.70 o
   5  11   1       25.02       24.13      1.40 o
   6  11   1      150.07      150.92      4.03 o
   7  11   1       45.80       40.72      2.48 o
  -8  12   1        0.29        0.00      2.20 o
  -7  12   1       65.12       59.98      4.91 o
  -6  12   1      280.19      261.37      6.93 o
  -5  12   1       40.93       52.16      1.59 o
  -4  12   1      536.54      540.39      5.64 o
  -3  12   1      617.16      647.63      5.33 o
  -2  12   1      199.56      220.45      3.61 o
  -1  12   1     5725.10     5967.18     61.65 o
   0  12   1       55.60       57.24      1.77 o
   1  12   1      133.65      177.70      2.39 o
   2  12   1     1149.48     1168.87     11.67 o
   3  12   1       47.78       64.16      1.35 o
   4  12   1      262.95      261.64      4.15 o
   5  12   1       38.72       33.60      1.62 o
   6  12   1       52.19       73.54      2.63 o
   7  12   1       10.49       11.06      2.12 o
  -8  13   1        2.40       16.14      3.18 o
  -7  13   1       27.82       32.11      2.30 o
  -6  13   1        8.46       15.50      1.47 o
  -5  13   1       65.47       65.77      1.80 o
  -4  13   1      203.71      211.98      2.89 o
  -3  13   1       81.68       90.41      1.32 o
  -2  13   1      494.30      549.06      6.71 o
  -1  13   1     2606.51     2423.37     26.23 o
   0  13   1        7.64       13.77      1.07 o
   1  13   1      171.49       89.70      1.45 o
   2  13   1     2803.88     2703.85     23.22 o
   3  13   1      321.14      338.69      3.72 o
   4  13   1      599.16      499.76      6.58 o
   5  13   1       41.18       33.51      1.78 o
   6  13   1        5.02        4.54      1.18 o
   7  13   1        0.77        0.01      1.70 o
  -7  14   1       72.28       72.47      3.16 o
  -6  14   1      455.23      395.14      6.09 o
  -5  14   1       31.97       45.70      2.28 o
  -4  14   1      273.74      233.60      3.10 o
  -3  14   1       32.65       33.31      0.98 o
  -2  14   1      509.03      517.56      7.34 o
  -1  14   1     2056.22     2324.43     25.39 o
   0  14   1      222.52      232.62      4.06 o
   1  14   1       55.85       63.08      1.49 o
   2  14   1      143.84      140.08      3.08 o
   3  14   1       24.03       25.66      0.80 o
   4  14   1       39.42       47.60      2.61 o
   5  14   1       80.01       88.38      2.93 o
   6  14   1       15.09        9.68      2.19 o
   7  14   1        2.98        1.34      1.64 o
  -7  15   1       71.13       84.87      3.38 o
  -6  15   1      210.13      207.69      4.21 o
  -5  15   1      174.32      170.64      3.46 o
  -4  15   1       31.18       34.61      1.41 o
  -3  15   1      189.08      206.63      2.81 o
  -2  15   1      164.70      144.11      3.23 o
  -1  15   1      863.54      962.99     11.85 o
   0  15   1      212.44      246.65      4.28 o
   1  15   1      875.97      776.22      9.65 o
   2  15   1      170.07      168.44      2.50 o
   3  15   1      494.35      476.13      5.38 o
   4  15   1       11.56        5.57      1.43 o
   5  15   1      102.99      107.64      2.83 o
   6  15   1       30.67       40.41      2.25 o
   7  15   1       30.42       25.59      2.82 o
  -7  16   1       64.86       64.94      3.64 o
  -6  16   1       54.88       75.37      2.67 o
  -5  16   1      622.31      568.37      8.59 o
  -4  16   1      835.49      824.27      8.11 o
  -3  16   1       38.24       37.90      1.12 o
  -2  16   1        1.16        1.04      0.81 o
  -1  16   1       74.04       91.35      2.56 o
   0  16   1       62.55       60.07      2.05 o
   1  16   1       26.72       31.90      2.51 o
   2  16   1       80.62       82.84      1.72 o
   3  16   1        2.40        3.03      0.54 o
   4  16   1       66.70       74.32      2.02 o
   5  16   1       42.98       54.29      2.18 o
   6  16   1       19.42       12.66      1.72 o
  -7  17   1        7.12       13.06      2.05 o
  -6  17   1        0.80        3.99      1.46 o
  -5  17   1       13.09       13.83      1.52 o
  -4  17   1        6.68        6.43      0.76 o
  -3  17   1       31.48       35.04      2.57 o
  -2  17   1        1.57        0.30      0.75 o
  -1  17   1       54.86       64.03      2.22 o
   0  17   1      607.54      543.71      7.74 o
   1  17   1       54.19       69.59      1.59 o
   2  17   1     1021.46      976.73     10.29 o
   3  17   1        2.12        5.21      0.68 o
   4  17   1       56.93       58.93      1.83 o
   5  17   1       56.02       66.22      2.72 o
   6  17   1        5.04        8.73      1.88 o
  -7  18   1        1.65       15.12      7.21 o
  -6  18   1      120.60       96.83      9.29 o
  -5  18   1       28.09       45.45      2.12 o
  -4  18   1       26.96       21.74      1.11 o
  -3  18   1        8.35       11.38      0.71 o
  -2  18   1       27.80       30.29      1.47 o
  -1  18   1       36.30       53.47      2.79 o
   0  18   1       87.53       98.48      2.78 o
   1  18   1       18.34       16.43      1.00 o
   2  18   1        1.82        2.72      0.75 o
   3  18   1        3.48        3.60      1.14 o
   4  18   1       99.03      105.42      2.87 o
   5  18   1       25.92       23.16      3.09 o
   6  18   1       44.51       48.89      3.29 o
  -6  19   1        0.69        1.99      1.40 o
  -5  19   1       22.96       27.27      1.76 o
  -4  19   1       82.18       81.39      2.82 o
  -3  19   1        6.55        5.27      0.90 o
  -2  19   1      402.67      413.37      5.60 o
  -1  19   1        4.28        2.72      0.97 o
   0  19   1      155.52      162.04      3.92 o
   1  19   1      504.23      466.45      5.72 o
   2  19   1        1.92        1.41      0.64 o
   3  19   1       85.41       85.83      3.44 o
   4  19   1        5.00        2.69      0.95 o
   5  19   1        3.25        4.07      1.35 o
   6  19   1       10.40        9.12      2.05 o
  -6  20   1        0.40        1.61      1.46 o
  -5  20   1      322.45      350.52      6.14 o
  -4  20   1       79.00       69.09      2.22 o
  -3  20   1       73.27       76.23      2.75 o
  -2  20   1      238.97      236.94      3.67 o
  -1  20   1      304.30      303.48      5.56 o
   0  20   1      166.13      164.66      5.33 o
   1  20   1       31.45       25.00      1.21 o
   2  20   1        6.74       10.46      1.54 o
   3  20   1      153.35      161.89      4.88 o
   4  20   1       12.02       12.07      1.30 o
   5  20   1      130.58      143.23      4.41 o
  -6  21   1        1.83        1.88      1.58 o
  -5  21   1      115.44      113.82      3.76 o
  -4  21   1       16.16       22.39      1.40 o
  -3  21   1      189.84      168.60      5.03 o
  -2  21   1       35.69       27.77      1.52 o
  -1  21   1      346.04      357.58      6.30 o
   0  21   1      386.91      336.38      6.02 o
   1  21   1      179.15      204.04      3.38 o
   2  21   1      136.80      125.87      4.94 o
   3  21   1      233.23      220.55      9.91 o
   4  21   1        0.91        0.41      0.99 o
   5  21   1        0.19        0.00      1.83 o
  -5  22   1       63.50       68.38      2.99 o
  -4  22   1       32.55       52.42      3.21 o
  -3  22   1       16.57       14.32      1.54 o
  -2  22   1       26.17       23.10      1.48 o
  -1  22   1      129.15      128.31      3.66 o
   0  22   1       50.96       59.31      2.50 o
   1  22   1      112.21      113.82      2.44 o
   2  22   1      129.97      136.15      4.40 o
   3  22   1       13.27       15.65      2.45 o
   4  22   1      262.14      265.21      5.52 o
   5  22   1        6.82        5.72      2.57 o
  -5  23   1       13.70       17.34      1.94 o
  -4  23   1      246.65      243.44      4.64 o
  -3  23   1        0.03        0.00      1.09 o
  -2  23   1       29.56       29.29      1.80 o
  -1  23   1      188.35      147.14      3.96 o
   0  23   1      138.73      146.65      3.91 o
   1  23   1       85.03       75.37      3.25 o
   2  23   1      234.04      250.40      5.32 o
   3  23   1       14.35        8.31      2.20 o
   4  23   1       52.30       52.90      2.58 o
  -4  24   1        0.01        2.66      1.43 o
  -3  24   1        3.29        1.97      1.44 o
  -2  24   1      104.70       96.11      3.40 o
  -1  24   1       74.40       78.95      3.16 o
   0  24   1       31.60       34.17      2.29 o
   1  24   1       66.34       72.72      2.85 o
   2  24   1       19.22       19.51      4.65 o
   3  24   1      318.87      331.25      9.54 o
   4  24   1       36.78       33.10      2.17 o
  -4  25   1        0.39        2.84      1.22 o
  -3  25   1        3.52        0.44      1.47 o
  -2  25   1        3.81        4.13      1.33 o
  -1  25   1      149.17      145.26      4.15 o
   0  25   1        6.74        2.73      1.43 o
   1  25   1      290.31      301.66      5.63 o
   2  25   1       24.30       26.75      3.91 o
   3  25   1      124.07      139.41      6.11 o
  -3  26   1        2.94        3.18      1.51 o
  -2  26   1       54.88       49.16      2.62 o
  -1  26   1      171.14      166.20      6.75 o
   0  26   1       10.54        6.62      2.26 o
   1  26   1        4.34       11.61      1.55 o
   2  26   1       48.06       59.53      3.23 o
   3  26   1       14.41       19.81      2.93 o
  -2  27   1        4.11        6.07      1.55 o
  -1  27   1       68.97       61.02      4.67 o
   0  27   1       41.29       42.87      2.23 o
   1  27   1       74.50       77.74      3.14 o
   2  27   1      206.50      217.36      5.92 o
  -1  28   1        0.59        0.00      3.55 o
   0  28   1        2.13        4.38      2.71 o
  -8   0   2       26.37       27.39      3.18 o
  -6   0   2      112.91      113.67      2.44 o
  -4   0   2     1455.81     1520.03     16.11 o
  -2   0   2      977.80     1084.55     10.26 o
   0   0   2      946.66      976.12     12.92 o
   2   0   2     2154.18     2466.46     24.40 o
   4   0   2       83.65       55.35      1.43 o
   6   0   2       55.35       40.30      1.75 o
   8   0   2        0.28        0.00      1.63 o
  -9   1   2        3.50        4.13      1.46 o
  -8   1   2        0.00        2.28      1.29 o
  -7   1   2      105.74       84.93      2.03 o
  -6   1   2       49.40       59.75      1.30 o
  -5   1   2       38.90       38.64      0.87 o
  -4   1   2      795.35      709.06      5.31 o
  -3   1   2      160.42      127.41      1.34 o
  -2   1   2     3040.80     3331.80     22.19 o
  -1   1   2      513.96      482.96      3.85 o
   0   1   2        0.02       10.23      0.53 o
   1   1   2       30.67       40.26      0.62 o
   2   1   2      580.75      435.54      3.78 o
   3   1   2       30.31       37.88      0.72 o
   4   1   2      498.06      416.77      3.10 o
   5   1   2      167.95      197.20      2.22 o
   6   1   2      173.65      168.99      2.29 o
   7   1   2       19.06       25.42      1.70 o
   8   1   2        3.30        3.62      1.25 o
  -9   2   2        5.26        3.68      1.46 o
  -8   2   2        0.14        0.37      1.21 o
  -7   2   2       15.46       23.72      1.23 o
  -6   2   2       19.55       23.01      0.87 o
  -5   2   2        5.81        7.06      0.49 o
  -4   2   2       71.40       81.22      1.11 o
  -3   2   2      418.12      449.22      3.86 o
  -2   2   2        0.98        1.09      0.24 o
  -1   2   2      798.92      878.66      6.70 o
   0   2   2     6448.59     6455.72     47.47 o
   1   2   2      528.08      699.47      5.20 o
   2   2   2      751.02      778.80      5.81 o
   3   2   2     1470.30     1498.52      9.84 o
   4   2   2       21.23       15.47      1.10 o
   5   2   2       35.29       27.85      1.18 o
   6   2   2       20.61       20.92      1.10 o
   7   2   2       49.70       59.38      2.25 o
   8   2   2       29.28       20.92      1.80 o
  -9   3   2        0.12        0.73      1.35 o
  -8   3   2        1.79        0.00      1.11 o
  -7   3   2      281.57      311.51      4.08 o
  -6   3   2      245.04      237.84      2.47 o
  -5   3   2     1159.77     1070.98      7.53 o
  -4   3   2      191.78      156.10      1.72 o
  -3   3   2     1220.20     1028.82      7.83 o
  -2   3   2      271.87      240.02      2.03 o
  -1   3   2       82.68      100.81      1.03 o
   0   3   2       61.42       47.30      0.63 o
   1   3   2      509.46      647.19      5.43 o
   2   3   2       60.64       93.07      1.59 o
   3   3   2      605.09      587.60      3.92 o
   4   3   2        1.13        4.83      0.47 o
   5   3   2      649.98      714.22      5.85 o
   6   3   2       55.05       88.82      1.77 o
   7   3   2      146.91      157.53      3.42 o
   8   3   2        0.57        2.29      1.14 o
  -9   4   2        0.02        0.57      1.59 o
  -8   4   2        9.20       15.00      2.21 o
  -7   4   2       80.52       99.91      1.74 o
  -6   4   2       83.87       95.14      1.44 o
  -5   4   2       72.94       59.25      0.99 o
  -4   4   2      155.12      229.04      2.23 o
  -3   4   2      106.86      107.58      1.16 o
  -2   4   2     1077.61     1232.61      9.30 o
  -1   4   2      957.46     1034.55      8.16 o
   0   4   2      259.99      202.42      2.20 o
   1   4   2       47.92       87.43      1.25 o
   2   4   2     1977.68     2060.24     17.15 o
   3   4   2      140.64      129.74      1.52 o
   4   4   2     1529.58     1525.70     10.41 o
   5   4   2      327.61      275.83      2.81 o
   6   4   2        1.86        2.61      0.66 o
   7   4   2        3.52        1.28      0.83 o
   8   4   2       37.44       58.38      3.14 o
  -9   5   2       25.04       31.75      3.11 o
  -8   5   2        9.86       10.49      1.10 o
  -7   5   2       16.88       15.66      1.20 o
  -6   5   2      327.38      300.14      3.46 o
  -5   5   2      136.03      129.42      1.49 o
  -4   5   2     2174.79     2184.45     13.49 o
  -3   5   2       29.08       38.02      0.83 o
  -2   5   2      746.49      864.10      7.53 o
  -1   5   2        1.73       10.31      0.27 o
   0   5   2      647.25      691.64      7.19 o
   1   5   2        0.04        0.00      0.58 o
   2   5   2      424.34      451.45      5.20 o
   3   5   2       33.55       40.85      0.77 o
   4   5   2      248.76      282.24      2.61 o
   5   5   2        9.88       10.71      0.71 o
   6   5   2      458.70      504.78      5.46 o
   7   5   2        0.20        1.32      1.18 o
  -9   6   2        6.37        7.80      2.29 o
  -8   6   2       75.61       82.36      3.18 o
  -7   6   2       74.84       84.55      1.89 o
  -6   6   2      562.51      601.46      4.84 o
  -5   6   2       46.81       55.14      1.05 o
  -4   6   2       23.37       14.97      0.51 o
  -3   6   2      310.04      333.68      3.69 o
  -2   6   2     2045.73     2207.68     19.77 o
  -1   6   2     2893.30     2973.72     28.82 o
   0   6   2     2061.69     2082.50     20.41 o
   1   6   2       13.37       20.30      0.69 o
   2   6   2      103.53       74.60      2.84 o
   3   6   2       54.57       42.58      0.82 o
   4   6   2      687.09      605.88      5.05 o
   5   6   2       30.56       30.90      1.23 o
   6   6   2        0.08        2.82      1.12 o
   7   6   2       11.79        7.83      1.38 o
  -8   7   2        7.76        8.81      1.66 o
  -7   7   2      115.17      119.32      3.04 o
  -6   7   2      342.73      287.69      3.16 o
  -5   7   2     1524.00     1472.31     12.44 o
  -4   7   2      160.82      131.92      1.52 o
  -3   7   2     5762.09     5656.94     52.87 o
  -2   7   2        1.15        3.71      0.28 o
  -1   7   2     5178.18     5168.75     64.75 o
   0   7   2        2.72       10.87      0.54 o
   1   7   2      375.29      305.93      5.22 o
   2   7   2        1.14        0.35      0.26 o
   3   7   2      142.37      125.35      1.92 o
   4   7   2       13.48       12.41      0.89 o
   5   7   2       73.94       80.14      1.67 o
   6   7   2       17.67       25.54      1.76 o
   7   7   2       38.26       55.33      2.50 o
  -8   8   2       26.95       30.90      2.29 o
  -7   8   2      109.83      111.72      3.55 o
  -6   8   2      548.57      515.72      5.95 o
  -5   8   2      329.55      317.33      3.97 o
  -4   8   2      258.11      212.36      2.72 o
  -3   8   2      444.84      528.81      6.01 o
  -2   8   2       35.39       36.17      1.27 o
  -1   8   2     2818.32     3010.32     37.62 o
   0   8   2       64.31       53.56      1.14 o
   1   8   2      369.91      422.38      4.76 o
   2   8   2      655.84      601.86      5.99 o
   3   8   2     1891.31     1785.85     16.69 o
   4   8   2      109.50       80.70      1.49 o
   5   8   2      284.07      249.26      3.05 o
   6   8   2       19.20       14.52      1.49 o
   7   8   2       49.32       55.98      2.92 o
  -8   9   2       26.11       29.67      2.32 o
  -7   9   2       24.00       29.41      1.52 o
  -6   9   2      886.69      930.49      9.38 o
  -5   9   2      270.74      271.22      3.38 o
  -4   9   2     2234.66     2157.86     18.64 o
  -3   9   2      121.96      142.29      1.61 o
  -2   9   2     1148.71     1049.41     11.96 o
  -1   9   2       86.19       90.12      2.01 o
   0   9   2        1.46       10.01      0.74 o
   1   9   2       29.95       55.75      1.80 o
   2   9   2      123.06      151.59      2.10 o
   3   9   2       83.83      105.59      2.23 o
   4   9   2      289.08      312.01      3.58 o
   5   9   2      112.89      108.42      2.30 o
   6   9   2       90.65       98.59      3.30 o
   7   9   2      120.04      121.87      3.95 o
  -8  10   2       37.72       52.01      2.89 o
  -7  10   2       48.97       61.32      2.20 o
  -6  10   2       68.64       61.38      1.90 o
  -5  10   2        4.79        4.64      0.73 o
  -4  10   2       58.46       53.61      1.38 o
  -3  10   2        4.62        7.86      0.49 o
  -2  10   2      473.20      532.50      5.56 o
  -1  10   2      280.33      312.80      6.31 o
   0  10   2       88.61       65.68      1.38 o
   1  10   2        4.45        8.41      0.65 o
   2  10   2      791.18      849.45      7.80 o
   3  10   2        9.33       10.05      0.82 o
   4  10   2      313.50      255.62      4.16 o
   5  10   2        1.28        2.79      0.77 o
   6  10   2       38.75       26.99      2.05 o
   7  10   2        9.51       11.54      1.82 o
  -8  11   2        8.08        7.14      2.12 o
  -7  11   2        1.46        4.52      1.11 o
  -6  11   2       39.58       38.07      1.65 o
  -5  11   2      948.12      988.15      9.64 o
  -4  11   2      713.91      562.76      5.81 o
  -3  11   2      505.63      465.02      4.09 o
  -2  11   2       15.06       12.08      0.53 o
  -1  11   2        1.99        0.98      1.10 o
   0  11   2      299.54      275.00      3.78 o
   1  11   2       75.98       65.81      1.55 o
   2  11   2       46.21       58.52      1.33 o
   3  11   2       13.60        9.32      0.96 o
   4  11   2       42.06       44.94      1.78 o
   5  11   2      194.03      211.23      4.32 o
   6  11   2       11.88       16.78      1.73 o
   7  11   2       31.23       42.32      2.77 o
  -8  12   2       11.73       13.94      2.69 o
  -7  12   2      216.73      265.80      4.88 o
  -6  12   2        0.22        0.00      0.94 o
  -5  12   2       39.99       43.78      2.39 o
  -4  12   2      152.51      136.81      2.19 o
  -3  12   2      757.03      797.16      6.50 o
  -2  12   2       70.68       76.72      2.85 o
  -1  12   2     1255.19     1288.17     16.89 o
   0  12   2      124.98      150.56      2.03 o
   1  12   2       63.52       83.27      1.67 o
   2  12   2       53.52       52.42      1.17 o
   3  12   2      245.98      222.24      3.51 o
   4  12   2       47.44       35.60      1.69 o
   5  12   2      174.91      158.38      3.52 o
   6  12   2        0.79        3.58      2.45 o
   7  12   2       11.87       15.75      1.93 o
  -8  13   2       29.35       36.71      3.23 o
  -7  13   2      110.81      108.41      3.22 o
  -6  13   2        0.32        2.12      1.03 o
  -5  13   2      943.40      857.00      8.63 o
  -4  13   2      332.08      363.50      4.22 o
  -3  13   2     1165.46     1171.80      9.71 o
  -2  13   2      253.96      206.58      2.58 o
  -1  13   2      455.17      445.90      5.06 o
   0  13   2      427.66      457.32      4.58 o
   1  13   2       25.72       37.65      1.59 o
   2  13   2       42.89       63.00      1.19 o
   3  13   2       48.79       46.11      1.58 o
   4  13   2        2.71        6.68      0.97 o
   5  13   2      183.97      208.81      5.47 o
   6  13   2       63.70       46.81      2.43 o
   7  13   2       33.19       38.95      3.29 o
  -8  14   2      102.62       94.58      7.70 o
  -7  14   2        0.04        2.11      1.40 o
  -6  14   2       83.27       88.06      3.28 o
  -5  14   2      557.45      511.70      6.95 o
  -4  14   2        0.83        3.09      0.61 o
  -3  14   2      908.70      917.79      7.88 o
  -2  14   2      312.63      302.76      3.53 o
  -1  14   2      420.63      443.13      5.05 o
   0  14   2       18.25       21.53      1.00 o
   1  14   2      629.89      615.22      6.22 o
   2  14   2      146.11      153.39      2.69 o
   3  14   2      286.41      259.91      3.70 o
   4  14   2      150.47      151.88      3.49 o
   5  14   2       13.41        9.15      1.29 o
   6  14   2        5.00        6.07      1.58 o
  -7  15   2        9.75        6.02      1.38 o
  -6  15   2       67.14       72.41      3.36 o
  -5  15   2      233.86      283.18      4.73 o
  -4  15   2      785.59      810.57      7.97 o
  -3  15   2      324.94      324.06      3.36 o
  -2  15   2      488.44      516.47      5.49 o
  -1  15   2      216.21      160.83      3.38 o
   0  15   2      250.88      232.56      3.56 o
   1  15   2      130.89      113.17      1.95 o
   2  15   2      492.58      501.30      6.07 o
   3  15   2       40.20       45.98      1.28 o
   4  15   2       26.80       30.62      2.06 o
   5  15   2        0.01        0.00      1.62 o
   6  15   2      201.16      236.11      4.79 o
  -7  16   2        5.69        3.28      2.45 o
  -6  16   2      225.10      241.04      4.57 o
  -5  16   2        0.73        1.90      0.95 o
  -4  16   2      350.31      355.39      4.78 o
  -3  16   2        0.34        1.62      0.41 o
  -2  16   2      978.89      950.81      9.29 o
  -1  16   2      142.27      135.61      3.23 o
   0  16   2      261.71      257.07      3.87 o
   1  16   2      191.92      194.63      2.72 o
   2  16   2       16.04       12.65      1.08 o
   3  16   2       42.47       44.20      1.23 o
   4  16   2      223.33      205.93      4.26 o
   5  16   2        4.69        7.43      2.11 o
   6  16   2      108.65      110.85      3.88 o
  -7  17   2        2.94        3.38      1.47 o
  -6  17   2      238.17      205.78      4.94 o
  -5  17   2        1.14        2.87      1.04 o
  -4  17   2      224.98      211.01      3.27 o
  -3  17   2      504.82      483.89      4.95 o
  -2  17   2      764.28      756.97      7.65 o
  -1  17   2       41.08       37.79      1.94 o
   0  17   2       43.00       38.13      1.76 o
   1  17   2       51.89       50.29      1.66 o
   2  17   2      140.00      116.79      2.72 o
   3  17   2       32.36       34.90      1.15 o
   4  17   2        0.34        1.91      1.11 o
   5  17   2       65.23       68.91      2.90 o
   6  17   2        9.64       12.33      1.83 o
  -7  18   2       93.64       99.79      4.73 o
  -6  18   2       78.45       94.30      3.30 o
  -5  18   2      487.85      501.84      7.08 o
  -4  18   2       62.35       64.68      2.04 o
  -3  18   2      150.46      158.28      2.57 o
  -2  18   2      130.69      109.97      1.85 o
  -1  18   2      197.19      185.76      4.00 o
   0  18   2        5.14        7.02      1.11 o
   1  18   2      100.25       87.90      1.84 o
   2  18   2        7.15        5.42      0.95 o
   3  18   2      268.41      237.65      3.95 o
   4  18   2       23.96       30.41      2.63 o
   5  18   2        9.55        8.54      3.55 o
   6  18   2        2.83        5.58      1.94 o
  -6  19   2      325.68      335.65      6.31 o
  -5  19   2      637.75      622.15      8.58 o
  -4  19   2      429.80      446.66      6.16 o
  -3  19   2      527.84      520.94      5.93 o
  -2  19   2     1625.04     1526.81     14.43 o
  -1  19   2       11.12        5.17      1.36 o
   0  19   2       50.92       46.58      1.80 o
   1  19   2      102.81       87.65      2.07 o
   2  19   2       95.49       98.62      3.10 o
   3  19   2      123.48      136.59      3.95 o
   4  19   2       61.06       61.30      2.49 o
   5  19   2        1.53        3.29      1.58 o
  -6  20   2       10.45       19.81      1.93 o
  -5  20   2       60.53       58.21      2.69 o
  -4  20   2       20.21       17.93      1.36 o
  -3  20   2        7.70       15.31      0.93 o
  -2  20   2      109.70      121.31      4.21 o
  -1  20   2     1242.55     1237.76     15.43 o
   0  20   2       50.62       49.57      1.94 o
   1  20   2       40.03       35.07      1.40 o
   2  20   2      374.84      343.15      6.44 o
   3  20   2       26.60       20.33      1.29 o
   4  20   2      190.07      175.16      4.46 o
   5  20   2      290.31      277.43     11.99 o
  -6  21   2       33.92       38.76      2.44 o
  -5  21   2       15.03       27.42      1.95 o
  -4  21   2      153.24      156.22      5.22 o
  -3  21   2       35.01       38.85      1.52 o
  -2  21   2      113.20      106.03      2.68 o
  -1  21   2       19.94       20.44      4.04 o
   0  21   2        2.35        4.75      1.40 o
   1  21   2        1.72        0.75      0.65 o
   2  21   2       19.87       27.22      2.04 o
   3  21   2        4.81       11.82      1.00 o
   4  21   2       12.75       13.21      1.58 o
   5  21   2       72.33       92.06      6.36 o
  -5  22   2        0.03        5.28      1.40 o
  -4  22   2        2.48        2.74      1.03 o
  -3  22   2       58.02       59.34      3.07 o
  -2  22   2      129.15      134.61      2.21 o
  -1  22   2      326.33      303.75      4.34 o
   0  22   2       48.58       50.15      1.75 o
   1  22   2        0.12        0.00      0.96 o
   2  22   2        3.58        8.49      1.71 o
   3  22   2      241.62      231.03      4.25 o
   4  22   2       84.48       84.04      3.16 o
  -5  23   2      758.79      772.17     11.01 o
  -4  23   2        1.64        0.00      1.03 o
  -3  23   2      272.89      261.26      4.43 o
  -2  23   2       10.04        6.72      1.27 o
  -1  23   2       62.96       65.05      1.48 o
   0  23   2       19.59       12.63      1.11 o
   1  23   2        0.25        0.00      2.21 o
   2  23   2      413.47      408.53      8.65 o
   3  23   2       24.90       27.35      1.61 o
   4  23   2      140.19      169.80      4.46 o
  -4  24   2      156.05      149.71      3.66 o
  -3  24   2       21.61       27.02      3.37 o
  -2  24   2        2.81        1.27      0.65 o
  -1  24   2       14.87       14.97      1.12 o
   0  24   2        4.41        3.74      0.97 o
   1  24   2       99.52       89.88      3.06 o
   2  24   2       25.03       20.85      2.33 o
   3  24   2        4.16        2.26      0.85 o
  -4  25   2      338.65      379.31     11.91 o
  -3  25   2      114.30      110.68      2.77 o
  -2  25   2        3.55        2.11      1.65 o
  -1  25   2       62.57       61.78      2.55 o
   0  25   2        6.32        5.62      1.01 o
   1  25   2       54.50       61.83      5.87 o
   2  25   2       90.28       79.08      3.84 o
   3  25   2       23.50       38.15      3.91 o
  -3  26   2       40.86       41.82      2.12 o
  -2  26   2      274.39      256.15      7.72 o
  -1  26   2      221.29      193.64      6.28 o
   0  26   2        1.40        0.00      1.11 o
   1  26   2       41.64       34.38      2.60 o
   2  26   2       28.83       25.45      2.60 o
  -2  27   2      180.51      174.27      3.24 o
  -1  27   2       13.79       17.45      1.61 o
   0  27   2       80.84       63.60      2.84 o
   1  27   2       10.55        6.38      1.75 o
  -9   0   3       82.77       63.59      4.40 o
  -7   0   3        4.92       12.08      1.64 o
  -5   0   3      366.12      377.98      5.11 o
  -3   0   3     1173.33     1188.32     14.05 o
  -1   0   3     2978.06     3128.94     34.70 o
   1   0   3        6.50        2.79      0.49 o
   3   0   3      694.98      798.68      7.60 o
   5   0   3      357.48      414.36      6.13 o
   7   0   3       57.76       46.07      3.03 o
  -9   1   3       13.86       15.18      1.98 o
  -8   1   3       29.97       24.50      3.55 o
  -7   1   3       93.17       83.50      2.04 o
  -6   1   3      230.57      252.64      3.13 o
  -5   1   3      234.59      241.21      2.45 o
  -4   1   3        3.11       12.20      1.40 o
  -3   1   3      581.45      669.54      5.15 o
  -2   1   3     5859.30     6305.18     44.00 o
  -1   1   3     8229.50     8392.85     66.30 o
   0   1   3     6428.01     6690.08     52.27 o
   1   1   3      569.81      504.60      4.53 o
   2   1   3       60.20       53.24      0.90 o
   3   1   3      130.62      113.19      1.34 o
   4   1   3      317.16      276.23      2.57 o
   5   1   3       53.11       37.05      1.12 o
   6   1   3       23.65       22.39      1.22 o
   7   1   3        5.99        4.48      1.11 o
  -9   2   3       12.85       21.94      2.16 o
  -8   2   3       26.26       19.78      3.42 o
  -7   2   3       50.64       42.49      1.87 o
  -6   2   3     1186.84     1213.31     10.15 o
  -5   2   3      265.82      268.96      2.63 o
  -4   2   3     1681.17     1576.62     10.71 o
  -3   2   3        2.59        1.77      0.24 o
  -2   2   3     2381.50     2489.56     18.64 o
  -1   2   3     1707.47     1717.56     13.70 o
   0   2   3      291.81      342.20      3.15 o
   1   2   3      629.09      527.66      4.70 o
   2   2   3       52.78       46.56      0.79 o
   3   2   3      454.98      396.78      2.95 o
   4   2   3       50.00       44.82      0.97 o
   5   2   3      103.73       67.83      1.40 o
   6   2   3       81.94       92.73      1.89 o
   7   2   3        2.55        1.82      1.05 o
  -9   3   3        0.14        0.82      1.29 o
  -8   3   3      103.34      105.15      3.46 o
  -7   3   3      360.20      367.87      4.35 o
  -6   3   3      185.76      179.80      2.30 o
  -5   3   3       18.00       19.94      0.87 o
  -4   3   3       85.49      113.25      1.36 o
  -3   3   3      545.20      601.74      4.38 o
  -2   3   3      422.73      468.94      3.92 o
  -1   3   3      538.90      555.71      4.76 o
   0   3   3      112.94       73.80      0.99 o
   1   3   3     3050.93     3429.19     26.69 o
   2   3   3      182.85      182.02      1.84 o
   3   3   3       30.50       30.24      0.66 o
   4   3   3      189.51      147.75      1.80 o
   5   3   3       50.23       47.48      1.20 o
   6   3   3       48.23       31.55      1.97 o
   7   3   3        0.90        1.18      1.00 o
  -9   4   3       21.48       19.08      1.77 o
  -8   4   3       18.76       12.14      1.40 o
  -7   4   3       93.45       83.70      2.09 o
  -6   4   3      856.84      834.97      6.51 o
  -5   4   3      732.99      691.61      5.18 o
  -4   4   3      136.99      117.08      1.27 o
  -3   4   3     1782.01     1681.87     11.12 o
  -2   4   3        7.00        8.82      0.58 o
  -1   4   3     1558.96     1664.89     17.01 o
   0   4   3      410.73      463.03      4.34 o
   1   4   3      501.65      505.60      5.17 o
   2   4   3       14.40       10.12      0.46 o
   3   4   3      136.79      145.22      1.70 o
   4   4   3       47.60       59.26      1.05 o
   5   4   3       21.20       12.79      0.92 o
   6   4   3       39.51       37.87      1.47 o
   7   4   3       33.99       47.15      2.70 o
  -9   5   3        2.26        6.26      1.34 o
  -8   5   3       18.14       20.40      1.69 o
  -7   5   3      896.95      876.78      8.82 o
  -6   5   3      131.15      129.80      1.71 o
  -5   5   3        4.01        7.62      0.47 o
  -4   5   3        0.42        2.17      0.28 o
  -3   5   3        7.96        6.89      0.47 o
  -2   5   3     2982.38     3331.46     32.98 o
  -1   5   3      536.19      527.52      4.46 o
   0   5   3      775.86      826.38      9.61 o
   1   5   3      938.26      864.83      9.14 o
   2   5   3        3.44        3.86      0.36 o
   3   5   3        3.53        0.82      0.49 o
   4   5   3      207.62      209.61      2.21 o
   5   5   3      527.78      447.67      4.61 o
   6   5   3        8.01        4.09      1.01 o
   7   5   3       21.13       11.18      1.61 o
  -9   6   3        1.08        0.77      1.76 o
  -8   6   3        6.07        6.94      1.09 o
  -7   6   3       45.62       41.63      2.23 o
  -6   6   3      339.50      327.39      3.29 o
  -5   6   3       95.47       79.96      1.29 o
  -4   6   3     1220.42     1341.58      9.37 o
  -3   6   3     4526.29     4613.94     31.23 o
  -2   6   3     3509.13     3699.84     36.29 o
  -1   6   3     1128.38     1242.26     11.48 o
   0   6   3      549.48      506.94      6.20 o
   1   6   3       33.08       38.41      0.96 o
   2   6   3       51.36       45.31      0.96 o
   3   6   3       11.82       17.05      0.93 o
   4   6   3       12.58       13.74      0.87 o
   5   6   3      623.32      656.80      6.99 o
   6   6   3       11.96       13.62      1.53 o
   7   6   3       98.62      120.92      3.48 o
  -9   7   3       72.10       75.99      4.29 o
  -8   7   3        7.78        7.02      1.92 o
  -7   7   3      217.60      208.42      2.92 o
  -6   7   3      255.23      254.15      2.79 o
  -5   7   3      222.08      239.92      2.45 o
  -4   7   3       35.70       16.76      0.63 o
  -3   7   3      614.70      806.05      8.42 o
  -2   7   3      247.52      278.99      3.07 o
  -1   7   3       46.28       58.46      2.25 o
   0   7   3     3772.85     3729.80     43.45 o
   1   7   3        2.18        1.23      0.24 o
   2   7   3     1004.91      969.09      7.81 o
   3   7   3       34.53       37.23      1.06 o
   4   7   3       14.65       24.12      0.99 o
   5   7   3       11.22        7.66      0.94 o
   6   7   3      141.76      123.12      3.30 o
   7   7   3        1.44        1.23      1.24 o
  -8   8   3      142.94      129.28      3.98 o
  -7   8   3       15.35       18.26      1.25 o
  -6   8   3      390.69      386.06      4.42 o
  -5   8   3      208.54      230.63      2.71 o
  -4   8   3      637.52      582.79      5.49 o
  -3   8   3     1615.31     1642.89     13.38 o
  -2   8   3     6859.80     7061.38     72.33 o
  -1   8   3      409.84      395.56      5.29 o
   0   8   3      567.33      614.17      7.55 o
   1   8   3       84.08       78.85      1.31 o
   2   8   3      217.65      253.56      2.44 o
   3   8   3        2.59        7.96      0.66 o
   4   8   3       33.91       39.51      1.34 o
   5   8   3       53.68       48.94      1.56 o
   6   8   3        9.97       17.01      1.64 o
   7   8   3        0.44        2.69      1.29 o
  -8   9   3        1.16        6.74      1.57 o
  -7   9   3        7.45        9.22      0.96 o
  -6   9   3      353.19      361.12      4.69 o
  -5   9   3      117.44      116.70      2.04 o
  -4   9   3      284.58      345.86      3.67 o
  -3   9   3      156.68      145.67      1.92 o
  -2   9   3      172.77      213.28      2.07 o
  -1   9   3      321.67      271.01      3.33 o
   0   9   3     1124.15     1171.89     12.87 o
   1   9   3        1.92        6.69      0.44 o
   2   9   3      245.66      299.55      3.21 o
   3   9   3        7.36        6.78      0.90 o
   4   9   3      216.37      193.35      2.68 o
   5   9   3       65.96       48.05      1.47 o
   6   9   3       80.46       73.22      2.65 o
   7   9   3        6.37        6.09      1.60 o
  -8  10   3        0.00        0.73      1.43 o
  -7  10   3       11.25        7.56      1.12 o
  -6  10   3      330.43      337.30      4.51 o
  -5  10   3        7.01        8.21      0.75 o
  -4  10   3      137.55      127.96      2.28 o
  -3  10   3     1477.80     1329.06     11.16 o
  -2  10   3      190.22      225.16      3.48 o
  -1  10   3      671.96      651.21      7.19 o
   0  10   3      350.75      328.90      4.47 o
   1  10   3      978.02      950.18      8.57 o
   2  10   3       87.28       89.68      2.08 o
   3  10   3        1.84        3.60      1.45 o
   4  10   3       32.48       43.85      1.55 o
   5  10   3      151.08      151.36      2.69 o
   6  10   3       12.82       11.15      1.66 o
   7  10   3       88.61       93.31      5.33 o
  -8  11   3       12.64       23.90      2.76 o
  -7  11   3       17.05       16.33      1.51 o
  -6  11   3      746.30      752.84      8.72 o
  -5  11   3      394.35      394.43      4.74 o
  -4  11   3       21.91       24.02      1.08 o
  -3  11   3      161.33      171.82      2.28 o
  -2  11   3      341.40      423.60      4.69 o
  -1  11   3     2687.59     2646.56     26.75 o
   0  11   3      131.48      117.54      2.25 o
   1  11   3     2316.38     2159.22     19.85 o
   2  11   3      120.91      115.87      2.13 o
   3  11   3       32.18       39.39      1.59 o
   4  11   3       15.78       20.36      1.43 o
   5  11   3        0.03        4.39      0.98 o
   6  11   3       30.16       27.17      2.76 o
  -8  12   3       11.89        6.28      1.99 o
  -7  12   3        6.63       10.93      1.48 o
  -6  12   3     1039.36     1068.63     12.57 o
  -5  12   3      613.82      538.33      5.99 o
  -4  12   3      840.73      797.63      7.85 o
  -3  12   3        0.10        4.27      0.73 o
  -2  12   3     1183.69     1138.40     10.04 o
  -1  12   3       92.88      108.01      1.54 o
   0  12   3      295.23      294.62      4.21 o
   1  12   3      678.23      720.25      7.35 o
   2  12   3      126.85      124.41      2.22 o
   3  12   3      152.76      174.20      2.98 o
   4  12   3      300.22      298.79      5.70 o
   5  12   3      696.47      725.47      9.39 o
   6  12   3       96.20      106.98      4.58 o
  -8  13   3       14.15       10.01      1.77 o
  -7  13   3       40.06       42.26      2.59 o
  -6  13   3      169.89      158.25      3.62 o
  -5  13   3      153.16      131.72      2.54 o
  -4  13   3      448.76      458.21      5.07 o
  -3  13   3      182.70      195.63      2.53 o
  -2  13   3     4700.98     4793.54     42.43 o
  -1  13   3      633.54      571.27      6.26 o
   0  13   3     1459.46     1385.91     15.25 o
   1  13   3      635.98      637.15      8.02 o
   2  13   3      223.94      219.45      3.17 o
   3  13   3       45.25       41.96      1.62 o
   4  13   3      603.27      548.24      8.26 o
   5  13   3       96.38       96.16      2.91 o
   6  13   3       27.67       17.98      2.40 o
  -8  14   3        0.62        1.42      2.26 o
  -7  14   3        4.62        4.54      1.28 o
  -6  14   3        2.18        4.54      1.10 o
  -5  14   3      511.82      499.70      6.83 o
  -4  14   3       42.53       37.63      1.27 o
  -3  14   3      667.84      623.82      5.76 o
  -2  14   3       52.52       70.32      2.17 o
  -1  14   3     1485.40     1418.31     15.90 o
   0  14   3      420.66      373.52      5.10 o
   1  14   3       23.83       26.63      1.55 o
   2  14   3      115.31       82.57      1.86 o
   3  14   3      344.33      302.92      4.28 o
   4  14   3        6.26        2.48      1.16 o
   5  14   3      333.68      304.90      5.31 o
   6  14   3        2.43        6.31      2.24 o
  -7  15   3       78.15       68.45      2.68 o
  -6  15   3       33.42       43.02      2.58 o
  -5  15   3      277.53      261.24      4.53 o
  -4  15   3       70.62       72.06      1.72 o
  -3  15   3        0.02        1.37      0.55 o
  -2  15   3      134.90      140.81      2.04 o
  -1  15   3     1861.30     1856.22     19.93 o
   0  15   3       98.16      105.32      2.10 o
   1  15   3     1093.49     1072.33     12.54 o
   2  15   3       26.13       23.02      1.32 o
   3  15   3        9.11        7.26      1.06 o
   4  15   3       98.46      102.58      3.09 o
   5  15   3      237.94      243.34      4.69 o
   6  15   3        0.15        0.75      2.01 o
  -7  16   3       17.94       26.28      2.56 o
  -6  16   3       10.31       12.89      1.49 o
  -5  16   3      393.80      388.97      5.87 o
  -4  16   3      461.53      433.93      4.96 o
  -3  16   3     1474.07     1461.92     13.00 o
  -2  16   3      703.33      604.79      5.96 o
  -1  16   3      536.82      565.78      6.50 o
   0  16   3        2.67        4.65      0.66 o
   1  16   3      174.78      158.94      2.86 o
   2  16   3        3.30       11.02      0.85 o
   3  16   3      166.60      165.56      3.25 o
   4  16   3       20.47       25.68      1.89 o
   5  16   3        0.89        4.10      1.47 o
   6  16   3       55.74       58.18      3.08 o
  -7  17   3       22.82       22.10      3.60 o
  -6  17   3        0.59        1.73      1.14 o
  -5  17   3       20.72       17.02      1.44 o
  -4  17   3       96.02      101.04      2.30 o
  -3  17   3      115.63      130.50      2.19 o
  -2  17   3      530.49      483.29      5.02 o
  -1  17   3      185.78      214.62      3.18 o
   0  17   3     1417.01     1299.54     13.31 o
   1  17   3        3.55        1.09      0.85 o
   2  17   3      749.72      786.87      9.22 o
   3  17   3        6.63        6.92      1.07 o
   4  17   3       28.88       22.23      1.83 o
   5  17   3       97.66      100.03      5.75 o
  -7  18   3        0.10        0.00      1.28 o
  -6  18   3       92.89       99.93      3.37 o
  -5  18   3      225.24      227.98      4.29 o
  -4  18   3      882.70      857.35     13.64 o
  -3  18   3       41.05       33.91      1.25 o
  -2  18   3     1543.07     1506.35     13.28 o
  -1  18   3       60.46       35.77      2.00 o
   0  18   3       10.81       13.82      1.28 o
   1  18   3      201.64      196.44      3.36 o
   2  18   3      484.99      499.65      6.43 o
   3  18   3        2.56        1.14      0.86 o
   4  18   3       23.24       30.97      2.10 o
   5  18   3       39.18       41.44      3.06 o
  -6  19   3      195.26      197.74      4.71 o
  -5  19   3       90.55       94.42      3.57 o
  -4  19   3       15.56       15.82      1.34 o
  -3  19   3      120.46      115.85      2.51 o
  -2  19   3        0.15        3.72      0.76 o
  -1  19   3      447.59      429.30      5.38 o
   0  19   3      400.06      398.90      5.20 o
   1  19   3      138.82      142.91      3.30 o
   2  19   3        2.07        3.17      1.34 o
   3  19   3        6.74        6.10      1.03 o
   4  19   3        0.31        2.51      2.81 o
   5  19   3      389.03      382.09      8.69 o
  -6  20   3        3.24        0.00      1.31 o
  -5  20   3        8.72        9.46      2.81 o
  -4  20   3        3.69        2.58      0.97 o
  -3  20   3      591.45      605.99      7.61 o
  -2  20   3      175.70      195.73      2.35 o
  -1  20   3      250.31      248.86      3.85 o
   0  20   3       18.11       12.37      1.50 o
   1  20   3      133.98      125.90      3.46 o
   2  20   3       22.63       28.45      2.16 o
   3  20   3        1.06        1.84      1.01 o
   4  20   3       49.18       50.87      4.04 o
  -6  21   3       18.24       15.51      3.32 o
  -5  21   3       31.70       33.41      2.11 o
  -4  21   3        8.75        5.74      1.06 o
  -3  21   3       47.27       48.00      1.82 o
  -2  21   3       43.57       53.89      1.48 o
  -1  21   3        8.29       12.20      1.07 o
   0  21   3       10.69        7.98      1.48 o
   1  21   3       38.57       45.76      2.42 o
   2  21   3        0.02        6.24      5.28 o
   3  21   3        0.08        0.00      0.95 o
   4  21   3       12.82       19.82      1.99 o
  -5  22   3       13.96       11.99      1.84 o
  -4  22   3       35.65       40.58      2.04 o
  -3  22   3        5.62        2.84      3.01 o
  -2  22   3      288.98      269.05      3.26 o
  -1  22   3       12.26       18.88      1.96 o
   0  22   3      110.35       99.80      2.71 o
   1  22   3       18.85       24.19      1.88 o
   2  22   3       17.32       11.90      2.03 o
   3  22   3       57.81       72.23      2.58 o
   4  22   3        1.89        2.81      1.40 o
  -5  23   3       17.13       15.78      1.76 o
  -4  23   3        0.01        0.00      1.03 o
  -3  23   3       55.18       58.83      2.13 o
  -2  23   3      192.74      173.15      2.47 o
  -1  23   3       18.47       21.80      1.52 o
   0  23   3      124.26      117.32      3.07 o
   1  23   3       52.81       55.39      2.68 o
   2  23   3        1.11        0.00      1.48 o
   3  23   3        2.84        4.70      1.17 o
  -4  24   3       47.89       53.20      2.63 o
  -3  24   3       47.06       54.52      2.37 o
  -2  24   3       35.40       47.00      1.81 o
  -1  24   3      109.52      109.82      2.86 o
   0  24   3       12.53       13.20      1.94 o
   1  24   3       10.25       10.81      1.75 o
   2  24   3       14.35        9.15      1.92 o
   3  24   3        0.38        0.00      0.99 o
  -4  25   3        6.81        5.55      1.40 o
  -3  25   3       22.15       24.42      1.69 o
  -2  25   3        0.05        1.50      1.38 o
  -1  25   3      218.18      245.08      4.64 o
   0  25   3        0.09        0.29      3.06 o
   1  25   3      126.47      147.75      4.78 o
   2  25   3       25.50       29.13      4.77 o
  -3  26   3      155.59      163.04      3.68 o
  -2  26   3      211.92      190.18      5.97 o
  -1  26   3       35.79       53.57      3.01 o
   0  26   3       32.69       32.13      3.55 o
   1  26   3       23.23       18.59      2.33 o
  -2  27   3       24.69       38.93      1.96 o
  -1  27   3      152.01      156.34      4.50 o
   0  27   3       68.39       78.05      5.99 o
  -8   0   4      710.77      718.44     17.13 o
  -6   0   4      188.43      212.02      4.22 o
  -4   0   4     1471.72     1642.28     17.41 o
  -2   0   4       64.96       63.79      1.56 o
   0   0   4     7732.88     7562.10     86.12 o
   2   0   4     3362.23     3241.95     30.56 o
   4   0   4     3150.75     3233.81     29.80 o
   6   0   4        0.41        0.00      1.71 o
  -9   1   4      111.95      133.80      9.17 o
  -8   1   4       20.58       20.85      3.06 o
  -7   1   4      598.75      598.89      9.17 o
  -6   1   4     1376.90     1320.56      9.97 o
  -5   1   4       23.66       24.09      0.76 o
  -4   1   4      345.62      413.95      3.75 o
  -3   1   4     3832.36     4334.53     28.50 o
  -2   1   4     1012.78      993.35      8.68 o
  -1   1   4      243.18      292.51      3.00 o
   0   1   4     2331.03     2600.34     18.80 o
   1   1   4      119.80      164.54      1.92 o
   2   1   4       64.35       60.57      1.04 o
   3   1   4     1827.03     1845.41     12.38 o
   4   1   4       21.73       17.96      0.87 o
   5   1   4        1.64        1.05      0.57 o
   6   1   4       14.52       23.26      1.64 o
   7   1   4       54.70       68.96      2.57 o
  -9   2   4      122.87      148.00      6.36 o
  -8   2   4       62.09       55.26      2.37 o
  -7   2   4       69.46       65.68      2.09 o
  -6   2   4       33.01       47.02      2.55 o
  -5   2   4       40.47       29.19      0.91 o
  -4   2   4     1219.52     1311.66      9.56 o
  -3   2   4      117.71      120.07      1.33 o
  -2   2   4       32.95       28.15      0.65 o
  -1   2   4       85.20       78.17      2.23 o
   0   2   4       27.75       71.60      1.20 o
   1   2   4       16.11        2.74      0.48 o
   2   2   4       30.05       49.54      0.91 o
   3   2   4      720.10      760.12      5.74 o
   4   2   4      606.23      548.80      4.77 o
   5   2   4      133.08       95.25      1.78 o
   6   2   4       18.07       17.79      1.48 o
   7   2   4      121.03      107.02      2.97 o
  -9   3   4       60.24       50.18      2.66 o
  -8   3   4       10.92       10.19      1.36 o
  -7   3   4     1028.26      956.18      9.02 o
  -6   3   4     1844.11     1863.84     14.90 o
  -5   3   4      580.70      565.96      4.15 o
  -4   3   4      356.72      438.30      3.34 o
  -3   3   4       39.11       67.29      0.90 o
  -2   3   4       79.98       98.26      1.27 o
  -1   3   4     2406.67     2656.62     21.75 o
   0   3   4     6985.31     8010.06     64.49 o
   1   3   4     2314.14     2484.46     23.92 o
   2   3   4        0.09        2.46      0.58 o
   3   3   4      206.80      176.51      2.18 o
   4   3   4       77.27       89.13      2.11 o
   5   3   4       25.22       33.64      1.37 o
   6   3   4        0.00        0.64      0.87 o
   7   3   4       12.64       12.67      1.36 o
  -9   4   4       23.01       21.96      1.96 o
  -8   4   4       76.82       96.89      3.78 o
  -7   4   4     1352.62     1361.87     11.48 o
  -6   4   4       34.48       37.81      1.59 o
  -5   4   4      204.99      184.94      2.22 o
  -4   4   4      128.60      128.39      1.20 o
  -3   4   4      257.05      237.44      2.34 o
  -2   4   4       36.97       30.07      0.60 o
  -1   4   4       36.69       42.94      0.90 o
   0   4   4     1516.31     1581.13     14.22 o
   1   4   4     3950.56     4344.98     31.22 o
   2   4   4     1805.91     1808.06     13.90 o
   3   4   4      111.36      124.59      1.70 o
   4   4   4      386.82      414.40      4.80 o
   5   4   4      141.79      164.93      2.68 o
   6   4   4       19.38       13.97      1.99 o
   7   4   4       11.59       17.72      2.15 o
  -9   5   4        0.09        0.00      0.98 o
  -8   5   4       13.68        9.44      2.26 o
  -7   5   4        9.85       13.72      0.93 o
  -6   5   4      392.04      396.21      3.70 o
  -5   5   4       52.82       46.82      0.97 o
  -4   5   4      403.59      409.20      2.86 o
  -3   5   4     1444.74     1732.04     10.32 o
  -2   5   4     1303.15     1470.82     10.66 o
  -1   5   4     1514.27     1676.49     17.15 o
   0   5   4       22.45       42.73      0.86 o
   1   5   4       96.26      122.49      2.02 o
   2   5   4       45.53       56.96      0.89 o
   3   5   4      108.36       99.90      1.46 o
   4   5   4     1405.26     1397.40     10.85 o
   5   5   4      139.48      127.31      2.48 o
   6   5   4       15.93       18.40      1.67 o
   7   5   4       12.64       13.30      2.01 o
  -9   6   4       33.56       49.69      6.60 o
  -8   6   4       19.16       31.75      1.68 o
  -7   6   4      319.89      349.05      5.40 o
  -6   6   4       92.82       80.61      1.71 o
  -5   6   4       14.15       10.35      0.58 o
  -4   6   4      103.08      117.91      1.40 o
  -3   6   4      244.00      209.24      1.88 o
  -2   6   4     1311.79     1485.27     11.58 o
  -1   6   4     3059.41     2951.54     20.63 o
   0   6   4      381.49      319.06      3.27 o
   1   6   4     3538.73     3629.28     32.56 o
   2   6   4       49.18       38.58      0.93 o
   3   6   4       50.37       47.27      1.19 o
   4   6   4     1565.10     1521.94     12.94 o
   5   6   4       70.89       81.98      2.76 o
   6   6   4      122.88      105.09      4.27 o
  -9   7   4       16.01       10.35      3.06 o
  -8   7   4      185.14      167.58      5.93 o
  -7   7   4      594.46      590.15      5.98 o
  -6   7   4      533.42      468.12      4.73 o
  -5   7   4      146.47      143.60      1.92 o
  -4   7   4      514.56      522.51      5.00 o
  -3   7   4      254.65      319.65      2.73 o
  -2   7   4        2.86        8.08      0.70 o
  -1   7   4     1382.94     1483.73      9.54 o
   0   7   4     1262.55     1302.15     11.84 o
   1   7   4       10.66       23.88      1.00 o
   2   7   4      173.82      154.43      1.87 o
   3   7   4        0.18        1.04      0.52 o
   4   7   4       70.52       71.13      2.52 o
   5   7   4      532.07      545.83      7.59 o
   6   7   4        3.56        5.21      1.39 o
  -8   8   4       39.32       31.67      2.37 o
  -7   8   4      178.24      209.89      3.25 o
  -6   8   4      276.44      302.84      3.77 o
  -5   8   4      362.86      374.78      4.17 o
  -4   8   4       98.65      119.68      2.05 o
  -3   8   4      132.50      147.01      1.68 o
  -2   8   4      197.30      224.61      2.29 o
  -1   8   4     2718.53     2667.74     20.68 o
   0   8   4       26.63       31.11      0.77 o
   1   8   4     2849.69     2720.38     27.20 o
   2   8   4        4.40        2.65      0.81 o
   3   8   4      216.56      209.18      3.17 o
   4   8   4     1023.59      916.93      7.85 o
   5   8   4       42.19       35.89      1.99 o
   6   8   4       49.14       49.28      2.53 o
  -8   9   4      188.99      196.21      7.27 o
  -7   9   4       26.65       39.29      1.72 o
  -6   9   4        2.58        5.30      0.89 o
  -5   9   4       88.23       90.78      2.76 o
  -4   9   4       36.44       29.75      0.97 o
  -3   9   4     1616.74     1694.16     14.94 o
  -2   9   4      663.11      602.01      6.20 o
  -1   9   4     1480.70     1560.88     11.87 o
   0   9   4       80.13       74.72      0.98 o
   1   9   4        1.08        3.43      0.42 o
   2   9   4       66.75       84.60      1.59 o
   3   9   4      488.58      528.39      5.48 o
   4   9   4       51.22       59.58      1.58 o
   5   9   4        3.52        9.20      2.29 o
   6   9   4        2.10        3.16      1.28 o
  -8  10   4      245.70      257.86      7.83 o
  -7  10   4      292.28      296.16      4.74 o
  -6  10   4       70.42       68.53      2.19 o
  -5  10   4       42.99       42.54      1.49 o
  -4  10   4       40.95       33.64      1.29 o
  -3  10   4        0.15        3.11      0.51 o
  -2  10   4        1.53        1.15      0.40 o
  -1  10   4      344.14      387.08      4.43 o
   0  10   4     1367.90     1352.79     11.13 o
   1  10   4      563.14      662.98      8.12 o
   2  10   4     1649.85     1607.00     14.16 o
   3  10   4       23.22       33.66      1.67 o
   4  10   4      285.00      318.20      3.82 o
   5  10   4        8.00       13.21      1.10 o
   6  10   4       14.94       17.30      1.80 o
  -8  11   4        9.02       18.09      2.58 o
  -7  11   4       40.33       46.71      2.07 o
  -6  11   4      474.70      460.19      6.73 o
  -5  11   4       46.15       36.07      1.50 o
  -4  11   4        8.61       11.34      0.88 o
  -3  11   4       54.23       48.50      1.74 o
  -2  11   4      393.89      385.37      4.48 o
  -1  11   4       44.28       31.19      1.10 o
   0  11   4      959.37     1060.83     10.32 o
   1  11   4       14.29        9.60      0.76 o
   2  11   4       91.76      110.18      2.06 o
   3  11   4       78.73       81.03      1.97 o
   4  11   4       17.71       26.61      1.60 o
   5  11   4      225.85      238.92      4.19 o
   6  11   4       41.61       46.95      2.83 o
  -8  12   4        0.01        1.46      1.70 o
  -7  12   4       18.65       17.89      1.68 o
  -6  12   4        0.52        2.15      1.03 o
  -5  12   4      189.99      203.32      3.36 o
  -4  12   4        1.27        0.35      0.53 o
  -3  12   4      255.95      313.37      5.87 o
  -2  12   4      126.39      123.10      2.07 o
  -1  12   4      284.03      237.14      3.10 o
   0  12   4        3.81        6.26      0.52 o
   1  12   4      367.62      302.11      3.92 o
   2  12   4      118.00       99.04      2.81 o
   3  12   4      480.83      483.12      6.13 o
   4  12   4      522.21      514.06     14.28 o
   5  12   4      156.71      156.05      3.85 o
   6  12   4        3.77        2.50      1.91 o
  -8  13   4       21.78       18.81      2.12 o
  -7  13   4       99.61       88.63      2.96 o
  -6  13   4       24.30       27.09      1.78 o
  -5  13   4      127.91      133.82      3.37 o
  -4  13   4        3.08        2.81      0.63 o
  -3  13   4      246.55      243.97      3.03 o
  -2  13   4       45.62       40.52      1.27 o
  -1  13   4      753.35      729.78      7.54 o
   0  13   4      112.29      124.78      2.12 o
   1  13   4      626.25      595.17      7.93 o
   2  13   4      203.65      166.91      3.52 o
   3  13   4       66.54       74.39      2.42 o
   4  13   4        6.57        8.93      1.47 o
   5  13   4       15.41        8.94      1.46 o
   6  13   4        1.06        1.47      1.76 o
  -8  14   4       47.24       59.50      3.22 o
  -7  14   4        0.27        0.45      1.16 o
  -6  14   4        7.40        6.61      1.21 o
  -5  14   4        8.72        6.69      1.61 o
  -4  14   4       17.61       16.05      1.02 o
  -3  14   4        0.05        1.66      0.52 o
  -2  14   4      151.55      136.94      2.26 o
  -1  14   4       26.45       22.88      1.24 o
   0  14   4     1229.57     1215.81     14.13 o
   1  14   4      563.14      516.36      5.93 o
   2  14   4      964.96      961.78     10.09 o
   3  14   4      404.24      379.04      8.44 o
   4  14   4      511.21      536.72      8.55 o
   5  14   4      107.27      102.48      3.16 o
  -7  15   4       36.28       26.19      2.20 o
  -6  15   4      263.40      263.53      4.83 o
  -5  15   4        9.06        6.89      1.18 o
  -4  15   4      100.17       92.43      2.05 o
  -3  15   4      256.80      249.50      3.08 o
  -2  15   4     1708.05     1694.67     16.06 o
  -1  15   4      101.87      103.21      1.95 o
   0  15   4      993.28     1001.17     10.07 o
   1  15   4      156.30      143.54      3.60 o
   2  15   4        1.75        3.14      0.90 o
   3  15   4      129.65      120.70      3.03 o
   4  15   4      252.94      276.56      5.62 o
   5  15   4      129.21      128.01      4.06 o
  -7  16   4        2.17        0.98      1.31 o
  -6  16   4        8.39        7.73      1.28 o
  -5  16   4        3.04        3.46      1.41 o
  -4  16   4      136.55      130.63      4.66 o
  -3  16   4        0.05        2.45      0.62 o
  -2  16   4       57.08       61.52      1.67 o
  -1  16   4      538.55      472.95      5.42 o
   0  16   4      787.29      732.96      7.73 o
   1  16   4      458.71      439.23      5.32 o
   2  16   4      334.74      305.31      4.75 o
   3  16   4      117.21      137.50      3.20 o
   4  16   4       17.04       19.06      1.84 o
   5  16   4       20.92       25.39      2.27 o
  -7  17   4      100.93      115.39      3.85 o
  -6  17   4        0.42        0.62      1.25 o
  -5  17   4       17.15       16.17      1.50 o
  -4  17   4       26.53       30.89      1.66 o
  -3  17   4      459.86      436.48      4.66 o
  -2  17   4       17.08       21.62      1.05 o
  -1  17   4      812.63      841.41      8.67 o
   0  17   4        6.10        6.47      1.13 o
   1  17   4       35.42       43.36      1.73 o
   2  17   4        0.03        1.07      0.86 o
   3  17   4      110.89      116.35      3.03 o
   4  17   4        8.69       13.21      1.94 o
   5  17   4       72.71       75.10      5.75 o
  -7  18   4      103.24      112.06      4.04 o
  -6  18   4       22.10       23.54      2.06 o
  -5  18   4       56.17       63.36      4.21 o
  -4  18   4       15.62       12.79      1.21 o
  -3  18   4       64.43       60.54      1.80 o
  -2  18   4        1.86        3.26      0.74 o
  -1  18   4      590.16      601.31      6.17 o
   0  18   4        2.51        3.28      0.79 o
   1  18   4      865.85      851.04      9.85 o
   2  18   4       10.04       18.09      3.00 o
   3  18   4       34.07       36.05      2.99 o
   4  18   4       36.21       50.02      4.89 o
   5  18   4       14.27       15.42      3.42 o
  -6  19   4        9.79        9.56      1.57 o
  -5  19   4       33.48       36.54      2.79 o
  -4  19   4        5.73       10.15      1.13 o
  -3  19   4       63.31       59.41      1.59 o
  -2  19   4        4.65        1.64      0.72 o
  -1  19   4      253.40      257.72      3.59 o
   0  19   4      102.49       91.66      2.73 o
   1  19   4        0.05        2.83      0.74 o
   2  19   4       13.47       13.25      1.69 o
   3  19   4        9.04       20.26      2.89 o
   4  19   4       20.78       27.39      2.93 o
  -6  20   4       20.77       23.27      2.89 o
  -5  20   4      142.76      143.90      4.23 o
  -4  20   4        0.67        0.00      0.83 o
  -3  20   4        2.27        0.00      0.63 o
  -2  20   4       75.65       80.07      1.98 o
  -1  20   4       55.06       62.23      1.66 o
   0  20   4      369.93      371.79      5.98 o
   1  20   4        1.82        2.51      0.77 o
   2  20   4      255.14      250.88      4.28 o
   3  20   4        0.82        4.42      1.24 o
   4  20   4       34.51       24.57      2.35 o
  -6  21   4        8.58        6.96      1.49 o
  -5  21   4        9.94       11.02      3.17 o
  -4  21   4       28.36       36.38      2.61 o
  -3  21   4       25.57       28.81      2.08 o
  -2  21   4       45.30       47.97      4.01 o
  -1  21   4        0.66        0.49      0.95 o
   0  21   4      170.06      159.44      3.67 o
   1  21   4       61.45       55.65      1.71 o
   2  21   4        0.51        3.04      0.98 o
   3  21   4        5.78        8.58      1.72 o
  -5  22   4        1.99        0.00      1.19 o
  -4  22   4        6.25        7.13      1.27 o
  -3  22   4        3.63        4.01      1.46 o
  -2  22   4        8.56       15.65      1.10 o
  -1  22   4        0.90        0.98      0.58 o
   0  22   4        1.20        1.62      1.06 o
   1  22   4      116.89      123.42      3.78 o
   2  22   4       24.46       21.09      1.53 o
   3  22   4       34.42       45.99      2.50 o
  -5  23   4        6.60        3.08      1.33 o
  -4  23   4        1.05        0.00      0.84 o
  -3  23   4        4.71        9.42      1.22 o
  -2  23   4        0.60        2.00      1.27 o
  -1  23   4      147.34      146.83      3.07 o
   0  23   4       22.17       22.93      2.26 o
   1  23   4       11.32       10.72      1.92 o
   2  23   4       11.04        8.36      1.18 o
   3  23   4       24.35       27.62      2.43 o
  -4  24   4        2.17        0.68      1.59 o
  -3  24   4       10.62       11.82      1.38 o
  -2  24   4       19.66       17.71      1.31 o
  -1  24   4       12.85       15.49      1.07 o
   0  24   4       62.08       69.16      3.33 o
   1  24   4       82.66       75.45      7.09 o
   2  24   4       43.67       55.92      3.07 o
  -3  25   4       32.67       33.95      2.29 o
  -2  25   4      175.38      178.53      3.70 o
  -1  25   4        3.24        6.83      0.99 o
   0  25   4       43.32       36.01      2.77 o
   1  25   4       26.08       28.16      5.75 o
  -2  26   4        4.32        3.03      1.06 o
  -1  26   4       41.04       41.73      2.96 o
   0  26   4       97.43      118.34     14.06 o
  -9   0   5       21.23       28.61      3.42 o
  -7   0   5       53.55       57.49      2.39 o
  -5   0   5     2317.65     2329.35     24.45 o
  -3   0   5     5888.37     6321.76     52.72 o
  -1   0   5       49.92       81.18      1.98 o
   1   0   5      829.87      822.75     11.21 o
   3   0   5     1917.66     1717.69     18.22 o
   5   0   5       82.22      121.09      4.21 o
  -9   1   5       11.12        9.88      1.81 o
  -8   1   5       24.90       36.52      2.11 o
  -7   1   5      397.83      385.71      4.67 o
  -6   1   5      381.01      366.36      4.25 o
  -5   1   5      343.85      332.10      3.18 o
  -4   1   5       77.76       49.21      0.96 o
  -3   1   5       21.13       21.71      0.66 o
  -2   1   5       30.56       29.07      0.76 o
  -1   1   5        0.03        3.51      0.35 o
   0   1   5      578.77      648.15      6.68 o
   1   1   5      239.79      218.67      2.63 o
   2   1   5       66.37       78.83      1.34 o
   3   1   5      363.80      341.59      4.98 o
   4   1   5      517.61      466.63      4.59 o
   5   1   5      150.64      170.95      3.11 o
   6   1   5        4.66        6.53      1.24 o
  -9   2   5       11.52       14.15      2.24 o
  -8   2   5        0.96        0.00      1.08 o
  -7   2   5       66.91       74.23      2.28 o
  -6   2   5       39.02       31.40      1.05 o
  -5   2   5       99.51       85.58      1.34 o
  -4   2   5      559.98      512.58      4.13 o
  -3   2   5       49.16       29.08      0.68 o
  -2   2   5      228.87      199.88      2.02 o
  -1   2   5       33.49       23.34      0.66 o
   0   2   5        0.50        3.06      0.54 o
   1   2   5       61.28       75.47      1.41 o
   2   2   5      142.65      128.04      1.92 o
   3   2   5      384.96      385.97      3.83 o
   4   2   5       89.82      134.69      2.74 o
   5   2   5        0.85        2.54      0.88 o
   6   2   5      152.16      185.13      3.82 o
  -9   3   5        3.93        2.35      1.20 o
  -8   3   5      146.46      160.21      5.08 o
  -7   3   5      202.59      206.16      3.21 o
  -6   3   5      228.50      213.15      2.38 o
  -5   3   5       74.73       76.38      1.21 o
  -4   3   5       36.80       35.27      1.04 o
  -3   3   5        4.20        5.36      0.53 o
  -2   3   5       59.54       48.49      0.88 o
  -1   3   5       42.34       40.07      0.78 o
   0   3   5      386.19      445.50      3.76 o
   1   3   5     1281.48     1418.36      9.85 o
   2   3   5     1380.61     1339.96     10.37 o
   3   3   5      558.28      577.69      5.16 o
   4   3   5     1346.84     1363.69     11.51 o
   5   3   5       41.70       34.77      1.73 o
   6   3   5       33.82       43.69      1.98 o
  -9   4   5        9.49       13.47      1.59 o
  -8   4   5       19.12       19.36      1.98 o
  -7   4   5       42.36       39.95      1.88 o
  -6   4   5     1114.97     1071.61      7.70 o
  -5   4   5       67.07       53.86      1.05 o
  -4   4   5     2699.05     2835.75     16.77 o
  -3   4   5        0.39        5.85      0.32 o
  -2   4   5      608.68      716.16      4.99 o
  -1   4   5      142.19      207.24      2.32 o
   0   4   5     1262.49     1370.00     10.05 o
   1   4   5      609.75      652.14      6.40 o
   2   4   5      469.79      407.42      3.57 o
   3   4   5       19.78       18.23      1.23 o
   4   4   5        6.96       12.02      0.87 o
   5   4   5       87.09       99.31      2.81 o
   6   4   5        5.93        6.25      1.63 o
  -9   5   5      109.63      137.29      3.36 o
  -8   5   5      196.25      170.84      3.61 o
  -7   5   5      387.69      422.36      4.27 o
  -6   5   5      199.85      181.00      2.49 o
  -5   5   5      118.95      103.11      1.48 o
  -4   5   5      258.39      288.75      2.48 o
  -3   5   5        5.45        6.26      0.47 o
  -2   5   5      370.48      362.33      2.96 o
  -1   5   5      165.95      146.18      1.65 o
   0   5   5     1814.64     1834.81     13.03 o
   1   5   5        4.21        1.31      0.47 o
   2   5   5      550.19      576.36      6.60 o
   3   5   5       40.42       41.56      1.10 o
   4   5   5       50.16       58.46      1.42 o
   5   5   5        1.11        0.00      1.03 o
   6   5   5        2.72        0.13      1.17 o
  -9   6   5        0.55        6.03      1.31 o
  -8   6   5       41.38       49.06      3.02 o
  -7   6   5      297.53      258.55      4.27 o
  -6   6   5      242.58      285.65      2.88 o
  -5   6   5     1362.76     1332.70      8.75 o
  -4   6   5     1184.05     1360.94      9.26 o
  -3   6   5      402.21      307.01      2.69 o
  -2   6   5       10.97       10.83      0.46 o
  -1   6   5      166.43      134.26      2.27 o
   0   6   5       32.00       59.39      1.14 o
   1   6   5       45.95       53.94      1.16 o
   2   6   5       52.59       56.38      1.33 o
   3   6   5      384.90      399.35      4.78 o
   4   6   5       67.80       74.07      2.33 o
   5   6   5       10.26       11.08      1.41 o
   6   6   5        1.22        2.60      1.26 o
  -8   7   5      532.14      552.73      7.33 o
  -7   7   5       32.41       40.16      2.48 o
  -6   7   5      751.04      747.56      6.94 o
  -5   7   5       17.21       27.25      0.90 o
  -4   7   5      238.61      255.36      2.99 o
  -3   7   5      394.49      378.18      3.59 o
  -2   7   5       12.88       13.80      0.97 o
  -1   7   5      123.53      148.20      1.67 o
   0   7   5      583.97      597.15      5.12 o
   1   7   5      487.19      454.21      4.22 o
   2   7   5      122.60      100.12      1.67 o
   3   7   5     1107.88     1025.23      9.05 o
   4   7   5      942.79      920.01      9.19 o
   5   7   5       71.47       62.53      2.64 o
   6   7   5        0.25        1.21      1.24 o
  -8   8   5       35.79       43.87      2.81 o
  -7   8   5      109.57       97.78      2.43 o
  -6   8   5      720.55      684.29      6.08 o
  -5   8   5       13.79       13.93      1.04 o
  -4   8   5      220.60      198.70      2.43 o
  -3   8   5       23.18       13.74      0.83 o
  -2   8   5        0.85        3.39      0.65 o
  -1   8   5       53.14       52.36      1.08 o
   0   8   5      952.50     1011.87      9.29 o
   1   8   5        0.01        2.36      0.47 o
   2   8   5       15.59       11.17      0.88 o
   3   8   5      735.73      745.58      7.02 o
   4   8   5        6.62        7.48      0.98 o
   5   8   5        0.26        6.02      1.55 o
   6   8   5       58.35       65.81      2.86 o
  -8   9   5        8.11        6.63      1.66 o
  -7   9   5       37.86       32.51      2.03 o
  -6   9   5       12.63       16.83      1.17 o
  -5   9   5      183.41      154.83      2.43 o
  -4   9   5      103.04      110.00      2.05 o
  -3   9   5       12.91       21.06      1.01 o
  -2   9   5       39.60       31.03      0.88 o
  -1   9   5      446.13      490.76      4.82 o
   0   9   5        0.37        1.72      0.40 o
   1   9   5      386.51      377.41      3.63 o
   2   9   5      203.70      161.27      2.18 o
   3   9   5     1292.89     1300.76     11.76 o
   4   9   5      134.39      149.60      2.76 o
   5   9   5      117.92      139.89      3.54 o
   6   9   5        0.40        0.97      1.37 o
  -8  10   5       75.91       83.53     10.88 o
  -7  10   5      309.40      322.28      5.57 o
  -6  10   5       27.98       36.43      1.81 o
  -5  10   5     1247.18     1245.93     11.49 o
  -4  10   5        5.04        7.50      0.80 o
  -3  10   5      759.30      789.26     11.13 o
  -2  10   5       95.43       98.96      2.11 o
  -1  10   5      283.93      326.32      4.16 o
   0  10   5      520.24      504.59      5.03 o
   1  10   5      201.74      174.87      2.62 o
   2  10   5        1.03        1.57      0.72 o
   3  10   5       82.53       71.02      1.73 o
   4  10   5       11.71       16.26      1.66 o
   5  10   5      195.49      227.26      4.62 o
  -8  11   5       29.48       38.06      3.41 o
  -7  11   5      630.10      631.60      8.81 o
  -6  11   5      155.68      157.39      4.01 o
  -5  11   5      546.62      521.20      5.74 o
  -4  11   5      318.42      321.48      4.60 o
  -3  11   5        4.12        8.41      0.82 o
  -2  11   5        1.23        2.03      0.67 o
  -1  11   5      399.64      401.62      4.86 o
   0  11   5      476.23      485.63      5.66 o
   1  11   5       81.55       70.28      1.32 o
   2  11   5       69.97       86.93      1.99 o
   3  11   5      226.99      217.20      3.45 o
   4  11   5       15.03       25.92      1.64 o
   5  11   5       53.32       63.89      2.74 o
  -8  12   5       19.95       31.56      2.54 o
  -7  12   5       12.34       23.71      1.83 o
  -6  12   5       47.09       41.77      5.14 o
  -5  12   5        0.64        1.94      0.92 o
  -4  12   5      329.91      313.35      4.28 o
  -3  12   5       90.53      110.11      2.37 o
  -2  12   5      174.75      154.97      2.59 o
  -1  12   5        4.10        3.20      0.74 o
   0  12   5      122.18      109.47      2.18 o
   1  12   5      329.25      293.72      4.10 o
   2  12   5      104.75       94.59      3.00 o
   3  12   5      251.35      226.56      3.87 o
   4  12   5       12.43       31.32      1.99 o
   5  12   5        2.18        1.26      1.09 o
  -8  13   5        0.05        0.89      1.40 o
  -7  13   5       51.31       65.67      3.35 o
  -6  13   5        7.51        9.02      1.40 o
  -5  13   5      221.39      234.37      3.95 o
  -4  13   5       21.49       27.29      1.30 o
  -3  13   5        5.79        2.15      0.70 o
  -2  13   5        4.74        6.08      0.67 o
  -1  13   5      104.67       94.84      2.00 o
   0  13   5      147.62      125.38      2.38 o
   1  13   5      148.09      168.76      3.42 o
   2  13   5     1147.68     1092.81     11.47 o
   3  13   5      328.40      350.92      5.65 o
   4  13   5      231.42      236.08      5.27 o
   5  13   5        1.29        0.62      1.58 o
  -7  14   5       11.63       19.41      2.03 o
  -6  14   5       48.60       38.68      2.12 o
  -5  14   5       68.81       75.75      2.31 o
  -4  14   5      820.06      877.09     11.62 o
  -3  14   5      140.18      140.88      3.18 o
  -2  14   5       18.90       22.25      1.44 o
  -1  14   5       64.47       66.92      1.72 o
   0  14   5      212.12      193.41      3.46 o
   1  14   5       71.23       75.33      2.79 o
   2  14   5      430.16      431.31      8.65 o
   3  14   5       86.58       80.78      2.71 o
   4  14   5      112.17      138.93      4.13 o
   5  14   5       61.17       79.75      4.29 o
  -7  15   5      238.14      267.31      5.79 o
  -6  15   5        0.05        0.59      1.05 o
  -5  15   5       21.52       15.34      1.45 o
  -4  15   5        8.19       11.72      1.31 o
  -3  15   5       14.32       15.21      1.06 o
  -2  15   5       18.42       10.34      0.90 o
  -1  15   5        0.04        0.42      0.58 o
   0  15   5       86.93      108.91      2.27 o
   1  15   5      510.59      506.41      6.71 o
   2  15   5       94.32      121.62      2.98 o
   3  15   5       25.39       25.42      1.76 o
   4  15   5      117.90      105.63      4.28 o
   5  15   5       19.97       20.24      2.58 o
  -7  16   5        7.05        9.89      1.79 o
  -6  16   5        9.63        5.33      1.33 o
  -5  16   5       40.34       40.30      1.84 o
  -4  16   5       36.89       34.12      1.89 o
  -3  16   5        0.04        0.00      0.66 o
  -2  16   5      220.17      211.39      3.23 o
  -1  16   5       64.55       67.90      1.74 o
   0  16   5       43.06       47.50      1.84 o
   1  16   5      211.68      222.64      3.95 o
   2  16   5        0.17        1.00      0.97 o
   3  16   5       64.16       68.20      2.54 o
   4  16   5       91.94      105.73      4.28 o
  -7  17   5       54.15       55.62      3.13 o
  -6  17   5      198.32      208.79      4.84 o
  -5  17   5        4.76        8.14      1.18 o
  -4  17   5        4.77        6.36      1.16 o
  -3  17   5       71.35       59.74      1.98 o
  -2  17   5        0.20        0.00      0.67 o
  -1  17   5      118.98      128.10      3.28 o
   0  17   5      575.80      588.72      9.33 o
   1  17   5        1.22        1.48      0.86 o
   2  17   5      207.76      219.74      4.10 o
   3  17   5      117.57       98.96      3.43 o
   4  17   5      145.46      150.43      6.73 o
  -6  18   5      247.48      241.45      5.34 o
  -5  18   5       50.77       34.28      1.78 o
  -4  18   5      190.42      179.31      3.63 o
  -3  18   5       34.20       41.64      1.79 o
  -2  18   5       12.88       12.28      1.21 o
  -1  18   5       51.72       70.02      3.16 o
   0  18   5      163.29      163.12      4.73 o
   1  18   5       80.36       66.52      2.14 o
   2  18   5        0.23        2.33      1.38 o
   3  18   5        0.97        1.89      1.80 o
   4  18   5       16.33       18.68      2.23 o
  -6  19   5        1.52        2.89      1.37 o
  -5  19   5       71.07       85.43      3.95 o
  -4  19   5        2.60        2.05      1.52 o
  -3  19   5        4.50        5.30      0.88 o
  -2  19   5       52.21       43.85      1.76 o
  -1  19   5       14.10       13.66      1.14 o
   0  19   5        0.12        0.37      0.71 o
   1  19   5       38.76       55.65      2.02 o
   2  19   5       53.58       41.83      2.22 o
   3  19   5       40.82       62.96      2.92 o
  -6  20   5       21.64       18.86      1.68 o
  -5  20   5      477.07      504.13      7.03 o
  -4  20   5       81.53       75.25      2.78 o
  -3  20   5      166.43      186.92      3.39 o
  -2  20   5      172.83      171.48      3.55 o
  -1  20   5        2.19        0.58      0.99 o
   0  20   5        0.32        1.47      0.81 o
   1  20   5       67.65       70.88      5.52 o
   2  20   5        8.48       12.21      1.45 o
   3  20   5       19.29       27.00      2.09 o
  -5  21   5       33.17       32.26      1.86 o
  -4  21   5      149.43      146.37      3.71 o
  -3  21   5       41.89       41.16      2.09 o
  -2  21   5        0.04        0.51      0.78 o
  -1  21   5       23.96       24.59      1.31 o
   0  21   5        7.34        6.84      1.05 o
   1  21   5       56.74       53.78      2.27 o
   2  21   5        3.51        7.20      1.30 o
   3  21   5      338.71      350.36      6.67 o
  -5  22   5       16.35       13.03      1.38 o
  -4  22   5       85.96       98.94      7.52 o
  -3  22   5        6.71        9.20      2.34 o
  -2  22   5       45.04       46.55      1.83 o
  -1  22   5       24.53       24.17      1.40 o
   0  22   5       77.58       71.51      2.39 o
   1  22   5       58.80       60.87      4.66 o
   2  22   5        2.97        4.19      2.53 o
  -4  23   5        5.62        7.99      1.37 o
  -3  23   5        6.49        5.14      1.19 o
  -2  23   5       16.23       18.83      1.41 o
  -1  23   5       21.19       23.25      1.49 o
   0  23   5       33.76       31.37      2.21 o
   1  23   5        0.03        1.98      0.99 o
   2  23   5      111.34      113.61      3.44 o
  -4  24   5       82.92       84.71      3.96 o
  -3  24   5       55.92       53.80      2.34 o
  -2  24   5        0.28        3.81      1.14 o
  -1  24   5       22.10       24.12      1.61 o
   0  24   5       24.62       29.22      2.16 o
   1  24   5        2.17        4.17      1.16 o
  -2  25   5        5.90        4.71      1.22 o
  -1  25   5       15.02       12.39      1.94 o
   0  25   5        8.68        6.92      1.17 o
  -8   0   6        1.00        0.00      1.59 o
  -6   0   6      760.14      677.77      9.59 o
  -4   0   6       95.07       69.72      1.64 o
  -2   0   6     1014.25     1006.32     11.64 o
   0   0   6     1175.87     1124.19     14.89 o
   2   0   6       23.36       19.99      1.23 o
   4   0   6      250.29      262.18      5.15 o
  -9   1   6        3.62        4.23      1.31 o
  -8   1   6       20.53       16.08      1.43 o
  -7   1   6      301.84      280.82      4.43 o
  -6   1   6      103.88      104.27      2.63 o
  -5   1   6      449.24      440.09      4.24 o
  -4   1   6     1739.26     1701.04     10.33 o
  -3   1   6      600.08      556.31      4.24 o
  -2   1   6     3323.77     3214.51     22.29 o
  -1   1   6       19.26       29.28      0.96 o
   0   1   6      276.07      270.32      3.06 o
   1   1   6      545.61      552.25      4.90 o
   2   1   6      203.63      186.01      2.38 o
   3   1   6      796.46      731.83      6.88 o
   4   1   6       81.49       77.75      1.97 o
   5   1   6       21.27       18.52      1.51 o
  -9   2   6        0.02        0.00      1.13 o
  -8   2   6        6.40        5.62      1.21 o
  -7   2   6       24.66       29.04      1.51 o
  -6   2   6      173.73      172.34      2.80 o
  -5   2   6      526.15      487.02      4.13 o
  -4   2   6      355.24      348.41      3.19 o
  -3   2   6       31.60       32.62      1.15 o
  -2   2   6       25.53       24.49      1.37 o
  -1   2   6      816.53      794.28      6.23 o
   0   2   6        0.04        0.82      0.60 o
   1   2   6      278.20      290.50      3.05 o
   2   2   6       75.90       75.94      2.26 o
   3   2   6       23.34       20.17      0.97 o
   4   2   6        1.64        3.63      0.86 o
   5   2   6      142.82      144.00      3.30 o
  -9   3   6       32.39       28.15      1.97 o
  -8   3   6        8.06        9.78      1.33 o
  -7   3   6        1.00        3.55      0.79 o
  -6   3   6      548.78      486.92      4.71 o
  -5   3   6      698.78      658.71      4.92 o
  -4   3   6       27.12       16.24      0.65 o
  -3   3   6     2320.42     2262.62     13.81 o
  -2   3   6       25.41       20.42      0.78 o
  -1   3   6     1435.09     1380.12     10.68 o
   0   3   6       50.50       60.00      1.33 o
   1   3   6        0.09        0.29      0.42 o
   2   3   6        0.03        0.00      0.45 o
   3   3   6       13.81        8.34      0.96 o
   4   3   6       22.43       32.34      1.43 o
   5   3   6        2.83        8.95      1.18 o
  -9   4   6        0.06        0.00      1.06 o
  -8   4   6        0.27        1.39      1.32 o
  -7   4   6      404.40      383.42      5.09 o
  -6   4   6       17.28       16.42      0.86 o
  -5   4   6      283.70      258.16      2.49 o
  -4   4   6      122.00      116.01      1.49 o
  -3   4   6      253.62      261.57      2.47 o
  -2   4   6       22.26       26.45      0.76 o
  -1   4   6       88.33       64.58      1.20 o
   0   4   6      227.12      227.63      2.47 o
   1   4   6       87.92       90.46      1.89 o
   2   4   6        5.10        7.48      0.68 o
   3   4   6      159.05      160.94      2.41 o
   4   4   6      110.53      102.48      2.13 o
   5   4   6       43.54       42.99      2.33 o
  -8   5   6        1.80        3.89      1.17 o
  -7   5   6        0.01        0.12      0.78 o
  -6   5   6       87.00       86.66      1.54 o
  -5   5   6       46.67       42.72      1.03 o
  -4   5   6     1685.67     1675.86     12.05 o
  -3   5   6      217.11      239.70      2.41 o
  -2   5   6      849.60      776.99      5.44 o
  -1   5   6      200.69      197.56      2.20 o
   0   5   6        3.43       13.73      0.64 o
   1   5   6       17.74       20.20      1.37 o
   2   5   6      137.59      117.45      1.87 o
   3   5   6       46.16       40.98      1.21 o
   4   5   6      132.94      103.70      3.60 o
   5   5   6        6.89        6.57      1.36 o
  -8   6   6      124.73      130.65      3.10 o
  -7   6   6       38.60       39.31      1.77 o
  -6   6   6      136.81      121.88      1.77 o
  -5   6   6       28.03       27.44      0.88 o
  -4   6   6       88.43       80.87      1.28 o
  -3   6   6      106.85       95.76      1.39 o
  -2   6   6        8.85       18.03      0.65 o
  -1   6   6       26.61       34.95      0.84 o
   0   6   6      130.06      128.89      1.96 o
   1   6   6        6.50        6.87      0.59 o
   2   6   6       12.63       24.43      1.32 o
   3   6   6      355.89      303.86      4.87 o
   4   6   6       50.95       42.27      2.18 o
   5   6   6       46.53       45.90      2.42 o
  -8   7   6       10.98       16.30      1.57 o
  -7   7   6       56.48       57.98      2.09 o
  -6   7   6       75.06       59.62      1.72 o
  -5   7   6      711.42      695.96      6.62 o
  -4   7   6      170.94      159.23      1.95 o
  -3   7   6     3079.63     2989.55     21.49 o
  -2   7   6      222.37      184.50      2.15 o
  -1   7   6     1006.72      887.12      7.73 o
   0   7   6      126.66      118.28      2.01 o
   1   7   6        8.07        6.07      0.62 o
   2   7   6        6.89        8.32      0.77 o
   3   7   6       16.33       13.22      1.14 o
   4   7   6       57.05       60.36      2.72 o
   5   7   6        1.61        2.05      1.19 o
  -8   8   6        0.18        0.24      1.24 o
  -7   8   6      107.04      104.50      2.09 o
  -6   8   6       76.86       88.23      1.87 o
  -5   8   6      392.50      360.92      4.03 o
  -4   8   6      191.96      193.60      2.56 o
  -3   8   6      185.15      171.69      2.23 o
  -2   8   6        1.41        1.85      0.46 o
  -1   8   6       11.09       11.36      0.92 o
   0   8   6       24.04       18.81      0.90 o
   1   8   6       43.57       39.01      1.14 o
   2   8   6       11.40        8.97      0.77 o
   3   8   6       43.08       62.79      2.08 o
   4   8   6        1.22        1.18      0.99 o
   5   8   6       38.58       33.83      2.24 o
  -8   9   6       38.45       37.09      2.23 o
  -7   9   6       15.02       15.58      1.55 o
  -6   9   6       78.76       72.03      2.47 o
  -5   9   6       38.06       34.82      1.23 o
  -4   9   6      458.37      454.97      4.89 o
  -3   9   6      366.26      370.86      4.42 o
  -2   9   6     1203.71     1223.14     11.67 o
  -1   9   6      186.02      162.29      2.17 o
   0   9   6      319.53      329.41      3.61 o
   1   9   6        1.67        0.72      0.44 o
   2   9   6        2.43        6.59      0.73 o
   3   9   6       67.83       64.14      1.99 o
   4   9   6       62.59       74.70      2.48 o
   5   9   6        0.31        2.86      1.30 o
  -8  10   6        8.24        9.41      2.51 o
  -7  10   6       44.97       42.33      2.17 o
  -6  10   6      503.48      490.61      7.97 o
  -5  10   6       27.10       38.26      1.64 o
  -4  10   6      472.15      446.74      5.69 o
  -3  10   6      202.91      207.71      3.66 o
  -2  10   6        3.93        3.42      0.53 o
  -1  10   6       94.18       94.73      4.46 o
   0  10   6        2.75        0.00      0.50 o
   1  10   6       13.76       26.41      1.40 o
   2  10   6      149.82      146.70      2.94 o
   3  10   6        8.87       19.10      1.18 o
   4  10   6      176.26      182.27      3.84 o
   5  10   6       12.29       17.26      1.84 o
  -8  11   6        1.60        5.20      1.60 o
  -7  11   6       60.36       53.01      2.44 o
  -6  11   6      348.36      311.96      7.21 o
  -5  11   6       34.26       27.05      1.83 o
  -4  11   6      985.36      907.65      9.83 o
  -3  11   6      297.25      280.86      5.65 o
  -2  11   6      726.04      705.81      8.57 o
  -1  11   6      661.15      631.82      7.16 o
   0  11   6       12.04       15.86      0.91 o
   1  11   6        0.06        0.09      0.69 o
   2  11   6      706.18      685.56      9.83 o
   3  11   6       39.29       32.34      1.72 o
   4  11   6      133.96      117.11      3.27 o
   5  11   6       49.07       68.61      2.94 o
  -8  12   6        0.01        0.06      1.23 o
  -7  12   6       21.07       20.00      1.71 o
  -6  12   6        3.19        2.45      1.20 o
  -5  12   6      247.20      227.86      4.75 o
  -4  12   6        4.21        6.45      1.11 o
  -3  12   6        3.73        2.42      1.45 o
  -2  12   6      469.50      416.74      5.80 o
  -1  12   6      368.10      361.85      4.79 o
   0  12   6      571.54      553.80      6.60 o
   1  12   6       19.85       22.08      1.00 o
   2  12   6      150.79      185.89      3.85 o
   3  12   6        0.68        1.75      1.06 o
   4  12   6       20.94       21.15      1.94 o
  -7  13   6       76.75       64.82      2.57 o
  -6  13   6       68.66       76.95      3.06 o
  -5  13   6      646.98      643.37      9.50 o
  -4  13   6       67.30       74.76      2.63 o
  -3  13   6      673.19      668.43      8.34 o
  -2  13   6       70.48       69.32      2.29 o
  -1  13   6      479.25      458.47      5.70 o
   0  13   6        1.39        4.01      0.82 o
   1  13   6      155.38      158.00      3.35 o
   2  13   6      176.47      158.26      4.10 o
   3  13   6       49.10       55.42      2.32 o
   4  13   6       36.55       44.46      3.23 o
  -7  14   6        7.57        8.00      1.36 o
  -6  14   6       31.16       35.61      2.26 o
  -5  14   6        1.82        7.35      1.46 o
  -4  14   6      108.42      115.97      3.23 o
  -3  14   6       28.67       25.87      1.71 o
  -2  14   6      109.73      116.12      2.47 o
  -1  14   6       89.24       86.57      2.14 o
   0  14   6       20.43       19.03      1.37 o
   1  14   6       14.51       20.77      1.48 o
   2  14   6        9.50       12.37      1.39 o
   3  14   6      485.81      474.02      8.48 o
   4  14   6       68.04       62.12      4.89 o
  -7  15   6        1.99        0.81      1.11 o
  -6  15   6        4.20        4.40      2.13 o
  -5  15   6        1.35        4.35      1.23 o
  -4  15   6      218.05      204.99      4.30 o
  -3  15   6       35.99       35.62      1.91 o
  -2  15   6      250.90      228.24      4.04 o
  -1  15   6       97.50      108.42      2.68 o
   0  15   6        4.57        1.84      0.90 o
   1  15   6       87.65      101.97      2.72 o
   2  15   6        0.43        1.17      1.05 o
   3  15   6      182.02      206.98      5.01 o
   4  15   6       63.85       59.57      3.69 o
  -7  16   6       34.08       30.47      2.72 o
  -6  16   6       22.35       26.17      2.13 o
  -5  16   6       11.51       20.14      1.79 o
  -4  16   6        9.63       11.32      1.33 o
  -3  16   6       13.24       18.87      1.54 o
  -2  16   6       38.87       37.81      1.79 o
  -1  16   6        3.07        7.27      2.24 o
   0  16   6      109.84      121.32      2.90 o
   1  16   6        3.15        4.55      1.01 o
   2  16   6        6.72        1.10      1.08 o
   3  16   6      126.93      130.13      4.00 o
   4  16   6       28.30       21.80      2.64 o
  -6  17   6       12.35       12.42      1.71 o
  -5  17   6      350.89      352.40      6.41 o
  -4  17   6       79.63       77.45      2.88 o
  -3  17   6      442.20      441.99      7.94 o
  -2  17   6       98.41       99.49      2.74 o
  -1  17   6      116.62      110.96      2.71 o
   0  17   6        7.87        2.65      1.00 o
   1  17   6       61.85       48.92      2.10 o
   2  17   6        1.73        1.60      1.64 o
   3  17   6       71.36       70.05      3.26 o
  -6  18   6        0.32        0.00      1.78 o
  -5  18   6      117.79      126.24      3.63 o
  -4  18   6       55.87       58.51      2.67 o
  -3  18   6       12.80       20.45      1.52 o
  -2  18   6       14.46       12.99      1.24 o
  -1  18   6       12.53       10.19      1.23 o
   0  18   6      170.52      158.23      3.49 o
   1  18   6       46.70       55.73      3.28 o
   2  18   6       10.54        7.93      1.44 o
   3  18   6       38.60       29.21      2.35 o
  -6  19   6       27.00       33.42      2.42 o
  -5  19   6       17.08       14.67      1.73 o
  -4  19   6      337.58      358.03      6.38 o
  -3  19   6       98.91      102.62      2.81 o
  -2  19   6      504.05      520.84      7.14 o
  -1  19   6       84.60       78.54      2.44 o
   0  19   6       49.09       53.07      2.19 o
   1  19   6       31.99       30.04      2.03 o
   2  19   6       44.99       51.92      2.73 o
   3  19   6        1.80        0.09      1.48 o
  -5  20   6        2.85        3.79      1.42 o
  -4  20   6        2.12        3.45      1.33 o
  -3  20   6        3.42        5.45      1.20 o
  -2  20   6        2.49        3.36      1.04 o
  -1  20   6       32.58       32.72      1.94 o
   0  20   6       41.87       42.67      2.24 o
   1  20   6       62.16       47.87      2.49 o
   2  20   6       57.20       63.01      2.92 o
  -5  21   6       21.93       20.31      1.96 o
  -4  21   6      109.53      119.47      3.62 o
  -3  21   6      222.08      206.94      4.11 o
  -2  21   6       91.97       99.66      2.83 o
  -1  21   6       16.15       18.69      1.73 o
   0  21   6        3.80        3.64      1.26 o
   1  21   6        5.00        6.24      1.76 o
   2  21   6      273.18      277.61      5.74 o
  -4  22   6       14.74       11.76      1.66 o
  -3  22   6      100.19       95.85      3.15 o
  -2  22   6       77.70       71.88      3.46 o
  -1  22   6        0.31        2.01      1.13 o
   0  22   6       15.03       10.75      1.49 o
   1  22   6        0.00        0.92      1.24 o
  -3  23   6      169.10      181.29      4.39 o
  -2  23   6       64.32       70.12      2.76 o
  -1  23   6      644.32      637.55      9.39 o
   0  23   6        1.57        2.36      1.30 o
  -2  24   6       88.58       81.79      3.02 o
  -1  24   6      130.95      146.97      3.87 o
  -7   0   7        9.99        7.88      1.40 o
  -5   0   7       80.87       97.96      2.48 o
  -3   0   7     4468.14     4469.55     40.83 o
  -1   0   7     2321.68     2322.12     27.19 o
   1   0   7       12.15       13.49      1.30 o
   3   0   7       19.27       21.54      2.17 o
   5   0   7      119.74      110.69      6.85 o
  -8   1   7       17.55       19.57      1.45 o
  -7   1   7        0.81        2.82      0.89 o
  -6   1   7       53.95       46.20      1.39 o
  -5   1   7      322.44      286.01      3.09 o
  -4   1   7       13.72       17.87      0.72 o
  -3   1   7       96.93      103.49      1.63 o
  -2   1   7        0.06        4.49      0.67 o
  -1   1   7      180.06      145.73      2.19 o
   0   1   7      172.77      146.44      2.66 o
   1   1   7      601.06      596.84      6.16 o
   2   1   7      518.49      505.96      5.23 o
   3   1   7      156.17      175.42      3.15 o
   4   1   7        0.01        0.98      1.01 o
   5   1   7        4.18        5.89      1.25 o
  -8   2   7       15.44       13.48      1.29 o
  -7   2   7      221.36      203.03      3.44 o
  -6   2   7        3.60        5.97      0.75 o
  -5   2   7       30.75       27.21      1.04 o
  -4   2   7      607.00      613.95      4.72 o
  -3   2   7      213.54      187.80      2.07 o
  -2   2   7     3970.95     3951.26     30.58 o
  -1   2   7      223.84      199.98      2.81 o
   0   2   7      968.99      996.51     10.03 o
   1   2   7       49.56       49.66      1.46 o
   2   2   7        8.23        8.00      1.12 o
   3   2   7       48.14       49.05      1.66 o
   4   2   7       97.18       90.15      2.62 o
   5   2   7       12.80       12.47      1.44 o
  -8   3   7       15.21       18.71      1.61 o
  -7   3   7       12.06       12.26      1.17 o
  -6   3   7        1.78        0.16      0.60 o
  -5   3   7       29.94       28.19      0.95 o
  -4   3   7      460.84      436.47      3.63 o
  -3   3   7       50.72       43.89      1.03 o
  -2   3   7        6.52        7.48      0.62 o
  -1   3   7      350.66      352.51      3.78 o
   0   3   7      661.15      674.12      6.75 o
   1   3   7       38.66       44.32      1.35 o
   2   3   7      494.61      526.82      5.68 o
   3   3   7      152.42      160.96      2.75 o
   4   3   7       17.04       20.53      1.49 o
   5   3   7       10.22       24.70      1.80 o
  -8   4   7        0.02        0.00      1.69 o
  -7   4   7        9.34       10.03      1.12 o
  -6   4   7      118.26       99.74      1.90 o
  -5   4   7        0.60        0.17      0.40 o
  -4   4   7      230.93      228.56      2.57 o
  -3   4   7      170.96      172.53      1.98 o
  -2   4   7        1.65        3.73      0.51 o
  -1   4   7     1531.57     1485.04     11.34 o
   0   4   7      226.00      184.07      2.44 o
   1   4   7      116.75      119.92      2.09 o
   2   4   7        1.74        3.80      0.72 o
   3   4   7       33.49       33.63      1.42 o
   4   4   7       61.67       43.70      1.72 o
   5   4   7       54.82       59.29      4.58 o
  -8   5   7       12.11       11.10      1.37 o
  -7   5   7       70.04       69.78      1.99 o
  -6   5   7       39.50       36.21      1.16 o
  -5   5   7        3.67        1.51      0.47 o
  -4   5   7        1.23        3.20      0.46 o
  -3   5   7      141.35      150.18      1.87 o
  -2   5   7       54.72       55.47      1.22 o
  -1   5   7       39.15       35.28      1.39 o
   0   5   7        0.11        0.87      0.49 o
   1   5   7      160.08      176.56      2.51 o
   2   5   7      232.76      213.20      2.91 o
   3   5   7        0.61        0.80      1.01 o
   4   5   7       36.15       44.44      2.39 o
  -8   6   7        1.79        5.56      1.34 o
  -7   6   7       16.98       16.00      1.37 o
  -6   6   7       14.23       10.38      0.79 o
  -5   6   7      155.55      122.39      1.86 o
  -4   6   7      112.96      108.44      1.54 o
  -3   6   7      173.74      156.61      1.90 o
  -2   6   7      441.29      434.82      3.78 o
  -1   6   7      538.27      478.70      4.35 o
   0   6   7      239.30      228.38      2.95 o
   1   6   7      288.48      253.06      4.27 o
   2   6   7       25.43       35.17      1.73 o
   3   6   7      135.61      127.02      3.29 o
   4   6   7       13.49       14.99      1.68 o
  -8   7   7      149.58      157.80      3.89 o
  -7   7   7        7.77       10.12      1.16 o
  -6   7   7      148.27      141.82      2.25 o
  -5   7   7       63.81       68.19      1.36 o
  -4   7   7       98.73       89.54      1.51 o
  -3   7   7       18.46       25.11      1.32 o
  -2   7   7        8.76        7.96      0.70 o
  -1   7   7      125.18      122.69      2.18 o
   0   7   7       60.31       62.88      1.65 o
   1   7   7      115.94      113.09      4.02 o
   2   7   7       44.12       24.14      1.48 o
   3   7   7       81.01       84.54      3.11 o
   4   7   7       11.17        4.33      1.34 o
  -8   8   7        1.64        5.54      2.32 o
  -7   8   7        4.94        5.03      1.16 o
  -6   8   7      165.11      157.13      3.10 o
  -5   8   7       99.32       86.68      1.80 o
  -4   8   7       52.45       38.35      1.59 o
  -3   8   7        0.40        3.64      0.92 o
  -2   8   7      277.10      247.24      3.20 o
  -1   8   7       11.18       19.93      0.89 o
   0   8   7      487.45      447.26      5.04 o
   1   8   7       13.51       20.35      1.22 o
   2   8   7       14.56       19.11      1.39 o
   3   8   7       31.75       28.02      2.14 o
   4   8   7       74.34       81.26      2.92 o
  -8   9   7       22.32       27.39      5.14 o
  -7   9   7       91.91      101.65      3.61 o
  -6   9   7      247.53      226.41      3.48 o
  -5   9   7       38.61       48.45      1.72 o
  -4   9   7       52.28       42.94      1.34 o
  -3   9   7      313.49      354.13      4.49 o
  -2   9   7      189.06      194.70      3.02 o
  -1   9   7      635.40      614.25      5.69 o
   0   9   7       24.46       20.19      1.06 o
   1   9   7      242.76      253.31      3.53 o
   2   9   7      211.90      218.47      4.39 o
   3   9   7       17.62       22.09      1.92 o
   4   9   7       15.41       26.43      2.03 o
  -8  10   7        1.11        7.90      2.35 o
  -7  10   7        0.67        0.62      1.31 o
  -6  10   7        0.14        2.10      1.23 o
  -5  10   7        4.08        5.48      1.36 o
  -4  10   7       89.42       82.05      1.82 o
  -3  10   7     1529.86     1525.26     14.59 o
  -2  10   7     1147.08     1123.67     11.13 o
  -1  10   7      571.18      535.07      6.14 o
   0  10   7        8.28        3.26      0.69 o
   1  10   7      164.10      152.84      2.58 o
   2  10   7       13.11       11.62      1.11 o
   3  10   7        8.27        5.96      1.54 o
   4  10   7        5.02       12.69      1.57 o
  -8  11   7      102.77      106.62      4.87 o
  -7  11   7       11.63       15.37      1.98 o
  -6  11   7        0.48        0.84      1.14 o
  -5  11   7       23.01       16.13      2.59 o
  -4  11   7       46.43       43.84      2.29 o
  -3  11   7        2.16        5.48      1.01 o
  -2  11   7      696.39      689.83      9.49 o
  -1  11   7       11.27       19.04      1.10 o
   0  11   7        9.80       12.41      0.96 o
   1  11   7      252.92      264.56      4.33 o
   2  11   7       20.96       17.88      1.54 o
   3  11   7       33.62       41.53      2.27 o
   4  11   7       34.52       38.26      2.44 o
  -7  12   7       72.77       61.79      3.03 o
  -6  12   7        0.99        0.00      1.14 o
  -5  12   7        2.43        1.12      1.14 o
  -4  12   7      215.12      211.01      4.56 o
  -3  12   7        5.92        8.11      1.74 o
  -2  12   7     1371.71     1333.26     15.00 o
  -1  12   7      165.24      149.58      3.32 o
   0  12   7      314.51      315.07      4.07 o
   1  12   7       61.30       67.46      1.89 o
   2  12   7        0.54        4.39      1.26 o
   3  12   7       23.77       28.61      2.59 o
   4  12   7       33.69       26.81      2.34 o
  -7  13   7       19.64       27.63      3.98 o
  -6  13   7        6.76       10.65      1.57 o
  -5  13   7      196.03      178.12      4.38 o
  -4  13   7        0.30        0.71      0.99 o
  -3  13   7      109.91      106.36      3.17 o
  -2  13   7       48.54       58.29      4.48 o
  -1  13   7        3.21        5.50      1.18 o
   0  13   7      323.63      313.53      8.44 o
   1  13   7        4.56        5.85      1.34 o
   2  13   7      635.53      654.60      8.91 o
   3  13   7       12.09        6.85      2.69 o
  -7  14   7        9.73        8.49      1.74 o
  -6  14   7        0.04        0.48      1.25 o
  -5  14   7       73.32       72.13      2.88 o
  -4  14   7       47.99       48.11      2.58 o
  -3  14   7       85.05       81.51      3.15 o
  -2  14   7      424.41      393.65      6.60 o
  -1  14   7      205.39      211.40      5.01 o
   0  14   7      193.96      156.79      3.55 o
   1  14   7        7.28        3.02      1.14 o
   2  14   7        0.18        6.00      3.89 o
   3  14   7       15.82       19.07      3.18 o
  -7  15   7       12.37       15.89      3.52 o
  -6  15   7       11.73       11.41      1.69 o
  -5  15   7      206.02      193.38      4.58 o
  -4  15   7       25.14       12.63      1.54 o
  -3  15   7      170.63      167.37      4.97 o
  -2  15   7        1.15        7.27      1.86 o
  -1  15   7      118.73      115.25      3.09 o
   0  15   7        0.54        2.43      1.10 o
   1  15   7      136.67      146.52      4.04 o
   2  15   7       59.33       53.90      3.60 o
   3  15   7       73.37       94.44      6.60 o
  -6  16   7        3.95        2.86      1.27 o
  -5  16   7       61.44       51.27      2.69 o
  -4  16   7       61.98       60.50      2.96 o
  -3  16   7      151.45      157.63      3.96 o
  -2  16   7     1071.36     1068.33     14.84 o
  -1  16   7      855.53      845.12     11.98 o
   0  16   7      120.18      137.48      3.32 o
   1  16   7      215.99      202.90      6.03 o
   2  16   7       39.99       55.95      2.98 o
   3  16   7        4.37        6.19      1.71 o
  -6  17   7       32.98       31.43      2.40 o
  -5  17   7       16.99       12.77      1.69 o
  -4  17   7       67.07       78.63      3.02 o
  -3  17   7       22.01       27.93      2.09 o
  -2  17   7      126.26      128.68      3.56 o
  -1  17   7      177.15      183.49      3.93 o
   0  17   7       18.08       19.82      1.86 o
   1  17   7        9.35        5.64      1.45 o
   2  17   7       38.70       48.68      2.79 o
  -6  18   7       32.75       26.91      2.30 o
  -5  18   7       31.77       25.40      2.13 o
  -4  18   7        1.54        1.47      1.56 o
  -3  18   7       13.97       11.09      1.99 o
  -2  18   7        6.90        5.04      1.22 o
  -1  18   7      429.72      461.00      7.58 o
   0  18   7      108.55       99.64      3.55 o
   1  18   7        8.81       17.73      1.86 o
   2  18   7       45.32       46.43      3.06 o
  -5  19   7        0.85        0.39      1.18 o
  -4  19   7       48.70       39.61      2.40 o
  -3  19   7       46.80       33.99      2.27 o
  -2  19   7      156.21      161.64      4.02 o
  -1  19   7       89.41       99.68      3.30 o
   0  19   7        0.09        2.05      1.28 o
   1  19   7       13.79       15.26      2.97 o
  -5  20   7        2.41        1.10      1.33 o
  -4  20   7        0.74        0.91      1.19 o
  -3  20   7       88.44       90.16      3.13 o
  -2  20   7       45.82       47.98      2.59 o
  -1  20   7      143.75      140.52      3.93 o
   0  20   7        2.00        1.48      1.23 o
   1  20   7       75.88       78.95      3.85 o
  -4  21   7       92.64       96.32      3.31 o
  -3  21   7        0.85        1.01      1.55 o
  -2  21   7       21.60       22.42      1.99 o
  -1  21   7        0.86        0.00      1.21 o
   0  21   7       39.14       39.25      2.39 o
  -3  22   7        0.43        0.00      1.35 o
  -2  22   7      150.47      155.67      4.17 o
  -1  22   7        2.66        2.75      1.42 o
  -8   0   8      189.18      184.96      4.74 o
  -6   0   8     1172.52     1092.26     16.17 o
  -4   0   8      459.48      410.50      6.93 o
  -2   0   8      291.92      240.21      5.75 o
   0   0   8      617.38      547.46     10.17 o
   2   0   8      192.26      210.68      5.58 o
   4   0   8       82.12       98.64     19.57 o
  -8   1   8        6.83       10.74      1.18 o
  -7   1   8        2.99        1.73      0.85 o
  -6   1   8      167.08      176.71      2.99 o
  -5   1   8       11.32        6.80      0.72 o
  -4   1   8       39.44       40.80      1.25 o
  -3   1   8       52.73       65.35      1.68 o
  -2   1   8       88.93       89.80      2.06 o
  -1   1   8      297.41      307.97      4.17 o
   0   1   8      329.96      331.08      4.44 o
   1   1   8      692.97      589.68      6.27 o
   2   1   8       26.20       25.92      2.58 o
   3   1   8       32.49       28.68      1.74 o
   4   1   8        0.37        1.15      1.12 o
  -8   2   8        2.15        2.66      0.96 o
  -7   2   8       64.72       88.09      2.23 o
  -6   2   8      405.73      363.19      4.57 o
  -5   2   8      131.08      134.65      2.13 o
  -4   2   8      384.75      361.91      3.88 o
  -3   2   8     1110.22     1119.55      9.80 o
  -2   2   8       28.25       38.07      1.63 o
  -1   2   8        0.61        1.13      0.73 o
   0   2   8        5.65        6.40      0.97 o
   1   2   8       40.77       52.35      1.77 o
   2   2   8       24.74       20.38      1.89 o
   3   2   8      174.51      207.13      6.00 o
   4   2   8       20.07       23.34      1.69 o
  -8   3   8       79.48       78.77      2.47 o
  -7   3   8        2.23        5.83      1.05 o
  -6   3   8        0.11        4.73      1.01 o
  -5   3   8       13.65       11.98      0.79 o
  -4   3   8       27.95       29.60      1.05 o
  -3   3   8       60.72       82.00      1.83 o
  -2   3   8     1782.48     1756.07     15.38 o
  -1   3   8      518.77      502.43      5.89 o
   0   3   8       58.77       62.11      1.75 o
   1   3   8      269.81      267.16      3.87 o
   2   3   8       26.01       38.19      1.54 o
   3   3   8        6.05        8.52      1.16 o
   4   3   8       45.52       61.85      2.21 o
  -8   4   8       57.40       71.24      2.62 o
  -7   4   8      345.49      304.20      4.48 o
  -6   4   8      237.09      266.51      3.98 o
  -5   4   8       88.54       84.78      1.52 o
  -4   4   8        9.67       14.24      0.80 o
  -3   4   8     1534.95     1517.13     11.76 o
  -2   4   8      211.96      225.71      3.50 o
  -1   4   8       16.93       17.37      1.10 o
   0   4   8       17.39       22.72      1.24 o
   1   4   8      257.41      254.30      3.69 o
   2   4   8      126.75      181.18      3.10 o
   3   4   8       82.81       77.40      2.87 o
   4   4   8       92.44      112.43      3.92 o
  -8   5   8        0.09        3.30      1.22 o
  -7   5   8       11.47       13.30      1.62 o
  -6   5   8        8.15        6.42      0.96 o
  -5   5   8      121.03      101.25      1.73 o
  -4   5   8      399.40      395.32      3.68 o
  -3   5   8      133.01      122.76      2.84 o
  -2   5   8      849.50      874.36      7.90 o
  -1   5   8        3.28        3.08      0.73 o
   0   5   8      623.70      621.17      7.87 o
   1   5   8      107.09       98.77      4.04 o
   2   5   8      228.28      214.36      4.72 o
   3   5   8        0.00        0.00      1.11 o
   4   5   8       95.14      117.79      5.09 o
  -8   6   8      190.70      176.12      3.80 o
  -7   6   8      484.52      483.33      6.83 o
  -6   6   8       65.00       69.54      1.94 o
  -5   6   8      266.63      240.19      2.64 o
  -4   6   8        2.16        7.54      0.63 o
  -3   6   8      667.86      649.98      5.38 o
  -2   6   8      137.51      131.84      1.95 o
  -1   6   8       13.65       13.26      1.33 o
   0   6   8      137.57      127.56      3.29 o
   1   6   8       87.46       86.30      3.54 o
   2   6   8      196.20      209.36      5.82 o
   3   6   8       18.54       29.25      2.01 o
  -8   7   8        3.89        4.92      1.22 o
  -7   7   8        3.23        7.37      1.27 o
  -6   7   8        3.49        5.98      1.11 o
  -5   7   8      525.17      528.51      5.11 o
  -4   7   8        6.40       11.36      0.75 o
  -3   7   8      171.80      175.21      2.12 o
  -2   7   8        1.31        2.17      0.65 o
  -1   7   8       89.43       87.33      2.20 o
   0   7   8      148.03      121.63      3.15 o
   1   7   8        5.78       12.83      1.81 o
   2   7   8        9.03       10.65      1.54 o
   3   7   8        4.06        5.69      1.32 o
  -8   8   8       75.82       83.69      4.57 o
  -7   8   8      103.20      103.29      3.65 o
  -6   8   8       10.28        6.94      1.14 o
  -5   8   8        0.58        3.35      0.71 o
  -4   8   8       32.82       32.84      1.15 o
  -3   8   8       38.03       37.25      1.23 o
  -2   8   8       41.10       42.85      1.77 o
  -1   8   8       61.12       63.96      1.75 o
   0   8   8      116.61       96.94      2.56 o
   1   8   8       40.87       55.84      3.02 o
   2   8   8        0.34        1.22      1.38 o
   3   8   8      156.86      190.91      4.77 o
  -7   9   8       34.76       32.28      5.14 o
  -6   9   8        9.05       16.61      1.25 o
  -5   9   8        6.04        4.06      0.98 o
  -4   9   8       20.08       16.19      1.20 o
  -3   9   8      143.05      151.95      3.12 o
  -2   9   8      995.84     1033.03      8.95 o
  -1   9   8      310.37      287.35      3.43 o
   0   9   8      256.32      255.22      5.50 o
   1   9   8      309.46      270.72      5.08 o
   2   9   8        4.13        6.01      2.32 o
   3   9   8       20.07       17.71      2.27 o
  -7  10   8        1.12        2.29      1.45 o
  -6  10   8      388.77      400.75      7.37 o
  -5  10   8        4.74        2.01      0.87 o
  -4  10   8       74.72       77.11      2.08 o
  -3  10   8      362.05      360.98      4.70 o
  -2  10   8       20.45       18.14      1.20 o
  -1  10   8      103.33      102.14      2.10 o
   0  10   8       58.38       59.22      2.00 o
   1  10   8        0.03        0.99      1.09 o
   2  10   8      238.24      254.99      6.48 o
   3  10   8        0.00        0.00      1.46 o
  -7  11   8        0.07        1.51      1.52 o
  -6  11   8      143.34      147.02      6.74 o
  -5  11   8       43.09       55.76      3.52 o
  -4  11   8        0.36        0.00      1.18 o
  -3  11   8       19.58       21.11      1.22 o
  -2  11   8      164.38      160.95      3.01 o
  -1  11   8      157.96      165.61      3.81 o
   0  11   8      181.12      162.31      3.20 o
   1  11   8        7.48       16.07      2.32 o
   2  11   8      106.35       98.18      5.87 o
   3  11   8        1.88        0.37      1.56 o
  -7  12   8      166.76      184.69      5.02 o
  -6  12   8        6.66       14.13      1.91 o
  -5  12   8      304.05      347.37      6.57 o
  -4  12   8       70.16       52.43      2.64 o
  -3  12   8      208.85      202.89      4.56 o
  -2  12   8      145.68      150.14      3.93 o
  -1  12   8       17.66       19.17      1.45 o
   0  12   8        3.72        3.70      0.89 o
   1  12   8       21.67       37.07      2.75 o
   2  12   8       24.05       20.59      2.42 o
   3  12   8       76.25       93.41      4.23 o
  -7  13   8       23.79       31.35      2.57 o
  -6  13   8        7.31       12.98      1.89 o
  -5  13   8       15.15       24.24      2.47 o
  -4  13   8        2.43        3.40      1.23 o
  -3  13   8        6.64        4.43      1.28 o
  -2  13   8      120.89      120.86      3.58 o
  -1  13   8      182.73      177.93      4.24 o
   0  13   8        8.44       15.03      1.68 o
   1  13   8      602.16      573.52      7.99 o
   2  13   8        8.78       14.67      2.93 o
  -6  14   8      237.35      245.94      5.64 o
  -5  14   8       13.88       19.92      1.94 o
  -4  14   8        2.80        0.00      1.40 o
  -3  14   8       14.33       13.69      1.56 o
  -2  14   8      113.16      108.05      3.39 o
  -1  14   8        3.43        9.09      1.45 o
   0  14   8        6.23       14.69      2.13 o
   1  14   8       29.96       31.60      2.37 o
   2  14   8        0.19        3.91      2.20 o
  -6  15   8        3.86        7.54      1.74 o
  -5  15   8      103.10      108.67      3.68 o
  -4  15   8       17.54       23.02      2.00 o
  -3  15   8       40.43       45.99      2.58 o
  -2  15   8        7.59       11.15      1.54 o
  -1  15   8        7.55        7.54      1.39 o
   0  15   8      200.96      208.28      4.87 o
   1  15   8       27.28       31.86      2.37 o
   2  15   8       95.58       92.45      5.63 o
  -6  16   8       57.82       65.74      3.25 o
  -5  16   8       63.19       59.36      2.93 o
  -4  16   8       10.67        9.16      1.54 o
  -3  16   8       16.18       17.56      2.12 o
  -2  16   8        4.26        4.23      1.28 o
  -1  16   8       66.45       76.14      4.11 o
   0  16   8        6.14        5.86      1.48 o
   1  16   8       78.17       92.18      3.87 o
  -5  17   8       28.44       26.35      2.23 o
  -4  17   8       89.10       80.63      4.36 o
  -3  17   8       10.61       12.80      2.17 o
  -2  17   8       69.18       71.74      4.11 o
  -1  17   8       36.64       35.30      2.73 o
   0  17   8       15.68       14.12      1.74 o
   1  17   8      118.13      124.63      3.97 o
  -5  18   8       33.27       42.90      2.71 o
  -4  18   8       30.17       30.90      2.29 o
  -3  18   8        0.14        0.75      1.16 o
  -2  18   8        0.60        1.23      2.48 o
  -1  18   8       97.60       90.47      3.34 o
   0  18   8       25.02       29.51      2.24 o
  -4  19   8       53.70       57.55      2.83 o
  -3  19   8       15.38       10.23      1.60 o
  -2  19   8       22.74       18.51      2.92 o
  -1  19   8       20.33       20.27      2.03 o
   0  19   8      109.40      109.82      3.73 o
  -3  20   8       20.31       20.55      2.00 o
  -2  20   8        5.91        7.03      2.20 o
  -1  20   8        0.67        4.22      1.50 o
  -7   0   9       29.42       26.55      2.23 o
  -5   0   9      211.42      195.31      4.33 o
  -3   0   9      555.73      526.17     15.05 o
  -1   0   9       12.52        9.75      1.64 o
   1   0   9       26.00       30.31      2.53 o
   3   0   9      238.10      238.92      6.33 o
  -7   1   9      102.04       85.83      2.53 o
  -6   1   9        0.28        0.24      0.84 o
  -5   1   9      106.34       96.39      2.24 o
  -4   1   9      168.74      158.93      2.88 o
  -3   1   9      210.64      215.39      4.91 o
  -2   1   9      116.21      114.91      2.76 o
  -1   1   9       26.91       24.63      1.66 o
   0   1   9      343.23      297.57      6.22 o
   1   1   9        2.87        2.78      1.01 o
   2   1   9       33.15       34.17      1.96 o
   3   1   9        5.18        3.91      1.48 o
  -7   2   9       44.20       44.32      1.75 o
  -6   2   9        0.19        1.01      1.08 o
  -5   2   9       26.61       26.15      1.34 o
  -4   2   9      235.33      214.19      3.51 o
  -3   2   9      200.43      215.64      4.43 o
  -2   2   9        9.80       10.92      1.33 o
  -1   2   9        0.17        0.00      0.89 o
   0   2   9      124.45      107.40      2.97 o
   1   2   9       21.55       11.14      1.43 o
   2   2   9      212.23      189.22      3.88 o
   3   2   9       15.74       16.43      1.54 o
  -7   3   9       47.95       44.26      1.95 o
  -6   3   9      456.90      453.77      5.39 o
  -5   3   9      134.27      156.93      2.78 o
  -4   3   9      842.70      863.48      9.28 o
  -3   3   9      598.29      617.76      6.90 o
  -2   3   9       21.77       20.28      1.38 o
  -1   3   9       33.17       34.21      1.66 o
   0   3   9        3.34        2.96      0.93 o
   1   3   9        0.34        1.56      1.04 o
   2   3   9        4.42        8.10      1.16 o
   3   3   9        0.55        1.59      1.04 o
  -7   4   9       86.55       78.98      2.83 o
  -6   4   9       46.46       50.56      1.95 o
  -5   4   9        4.63        8.19      1.00 o
  -4   4   9       69.00       73.03      1.82 o
  -3   4   9       18.29       18.07      1.14 o
  -2   4   9      632.84      582.83      7.92 o
  -1   4   9        1.06        0.88      0.92 o
   0   4   9       13.51       10.51      1.13 o
   1   4   9      149.42      150.86      3.44 o
   2   4   9        5.49        6.22      1.09 o
   3   4   9       27.21       22.82      3.67 o
  -7   5   9      133.11      150.49      3.27 o
  -6   5   9       36.51       38.89      1.66 o
  -5   5   9      559.88      586.43      6.77 o
  -4   5   9        0.53        6.13      0.83 o
  -3   5   9        7.28        6.56      0.87 o
  -2   5   9        3.29        5.14      0.96 o
  -1   5   9      278.15      274.48      4.29 o
   0   5   9       13.05        8.90      1.01 o
   1   5   9       42.65       40.14      2.85 o
   2   5   9        1.31        2.13      1.54 o
  -7   6   9       22.00       22.05      1.72 o
  -6   6   9      114.13      124.60      3.12 o
  -5   6   9      233.61      248.22      3.83 o
  -4   6   9      429.35      454.38      5.17 o
  -3   6   9      441.83      414.30      6.81 o
  -2   6   9      342.01      345.85      4.43 o
  -1   6   9       95.33       85.02      3.54 o
   0   6   9       46.00       43.72      6.36 o
   1   6   9      155.99      134.49      4.58 o
   2   6   9       14.25       14.36      2.08 o
  -7   7   9       33.53       29.99      2.19 o
  -6   7   9      832.40      823.31     20.49 o
  -5   7   9      218.46      219.89      5.41 o
  -4   7   9     1042.08     1019.76      9.89 o
  -3   7   9       50.60       50.14      2.20 o
  -2   7   9       36.48       38.78      1.77 o
  -1   7   9        1.53        0.03      3.18 o
   0   7   9        2.33        2.20      1.38 o
   1   7   9        1.87        4.08      1.64 o
   2   7   9        6.04        2.50      1.64 o
  -7   8   9        1.17        4.22      1.35 o
  -6   8   9       14.93       20.50      1.65 o
  -5   8   9       21.29       22.38      1.47 o
  -4   8   9        0.81        4.95      0.94 o
  -3   8   9       11.01       16.05      1.18 o
  -2   8   9       84.16       79.25      2.08 o
  -1   8   9       29.13       31.20      3.42 o
   0   8   9       31.22       25.49      2.45 o
   1   8   9       42.61       31.36      2.69 o
   2   8   9       55.17       38.25      3.02 o
  -7   9   9      210.81      234.15      5.62 o
  -6   9   9       54.72       58.03      3.88 o
  -5   9   9      667.31      708.19     10.31 o
  -4   9   9       20.27       23.43      1.46 o
  -3   9   9        0.90        5.52      1.07 o
  -2   9   9        1.73        0.00      0.70 o
  -1   9   9        6.38        7.97      1.03 o
   0   9   9      123.88      132.93      4.50 o
   1   9   9       10.24        7.69      1.81 o
   2   9   9        1.94        3.55      1.73 o
  -7  10   9        5.50       11.98      4.16 o
  -6  10   9       77.00       83.00      4.64 o
  -5  10   9       68.54       82.36      2.43 o
  -4  10   9      212.27      200.60      3.75 o
  -3  10   9     1015.50     1036.41     11.93 o
  -2  10   9      113.56      108.34      2.46 o
  -1  10   9       93.96       92.82      2.81 o
   0  10   9       14.78       13.42      1.98 o
   1  10   9        0.02        0.00      1.46 o
   2  10   9       23.32       24.82      2.59 o
  -6  11   9      305.86      319.55      6.68 o
  -5  11   9       68.25       87.17      3.52 o
  -4  11   9       28.48       30.52      1.62 o
  -3  11   9      112.16      127.01      2.86 o
  -2  11   9       59.33       60.67      2.19 o
  -1  11   9       19.49       20.84      1.65 o
   0  11   9       26.23       20.94      1.65 o
   1  11   9        8.05        9.67      1.90 o
  -6  12   9       14.47       14.84      2.00 o
  -5  12   9        5.74        6.46      2.33 o
  -4  12   9      320.04      349.56      8.52 o
  -3  12   9      173.19      180.60      4.61 o
  -2  12   9       99.14      105.80      3.31 o
  -1  12   9       75.07       69.01      2.14 o
   0  12   9       98.92       90.92      3.03 o
   1  12   9       63.85       58.26      2.43 o
  -6  13   9       47.46       59.81      3.32 o
  -5  13   9      128.60      127.33      6.13 o
  -4  13   9       64.43       80.07      3.31 o
  -3  13   9       61.79       65.37      3.17 o
  -2  13   9       77.65       84.05      3.38 o
  -1  13   9        8.33       14.68      1.82 o
   0  13   9      104.04      106.39      5.87 o
   1  13   9        4.46        2.38      1.26 o
  -5  14   9        2.06        6.93      1.63 o
  -4  14   9      185.54      203.09      5.05 o
  -3  14   9       42.25       51.92      2.89 o
  -2  14   9       30.46       30.68      4.81 o
  -1  14   9        1.04        0.29      1.39 o
   0  14   9        1.31        0.00      1.46 o
   1  14   9       44.29       57.23      4.65 o
  -5  15   9       89.62       98.55      3.84 o
  -4  15   9       11.48        9.87      1.77 o
  -3  15   9      110.09      121.00      4.60 o
  -2  15   9        0.39        0.00      1.28 o
  -1  15   9       93.61       88.82      3.41 o
   0  15   9        9.94        4.36      1.50 o
  -4  16   9      185.90      185.13      5.01 o
  -3  16   9       23.17       22.26      2.17 o
  -2  16   9        0.05        0.19      1.74 o
  -1  16   9        9.54       10.73      1.69 o
   0  16   9        1.00        0.70      1.44 o
  -4  17   9      358.13      405.34      7.57 o
  -3  17   9       52.93       56.60      3.08 o
  -2  17   9       16.63       13.76      1.89 o
  -1  17   9        5.38        5.93      1.62 o
  -6   0  10       22.18       16.75      1.81 o
  -4   0  10       38.53       38.70      2.68 o
  -2   0  10       97.34      100.52      5.14 o
   0   0  10       45.37       45.49      3.91 o
  -7   1  10        0.50        0.72      0.87 o
  -6   1  10        0.65        0.00      0.80 o
  -5   1  10        2.00        3.15      0.94 o
  -4   1  10       87.03       82.61      2.35 o
  -3   1  10      139.33      141.72      4.23 o
  -2   1  10      178.04      176.34      4.75 o
  -1   1  10        9.94       14.15      1.81 o
   0   1  10      126.11      146.68      7.34 o
   1   1  10        6.67        3.20      1.13 o
  -7   2  10       63.12       52.85      2.68 o
  -6   2  10       19.01       14.92      1.64 o
  -5   2  10      241.75      249.46      3.95 o
  -4   2  10      186.85      175.17      3.95 o
  -3   2  10      251.91      271.64      6.14 o
  -2   2  10       29.56       32.28      2.40 o
  -1   2  10        3.82        4.82      1.46 o
   0   2  10       16.32       14.80      1.81 o
   1   2  10      131.39      137.15      3.61 o
  -7   3  10        0.72        0.49      0.82 o
  -6   3  10        0.04        1.15      0.86 o
  -5   3  10       30.97       28.60      1.58 o
  -4   3  10      181.85      195.44      4.13 o
  -3   3  10      258.54      237.84      4.60 o
  -2   3  10      332.81      336.06      6.89 o
  -1   3  10      394.96      381.23      7.49 o
   0   3  10       64.68       58.95      3.06 o
   1   3  10       15.38       20.34      1.96 o
  -6   4  10      183.77      173.51      3.30 o
  -5   4  10       43.79       49.76      1.85 o
  -4   4  10      306.88      314.33      5.48 o
  -3   4  10       69.78       78.70      3.91 o
  -2   4  10       85.07       83.62      5.50 o
  -1   4  10       29.57       22.72      1.94 o
   0   4  10       48.69       48.13      2.44 o
   1   4  10        1.56        0.00      2.20 o
  -6   5  10        5.11        4.61      0.98 o
  -5   5  10       12.46       12.06      1.21 o
  -4   5  10        0.83        3.90      1.07 o
  -3   5  10      184.73      194.57      3.54 o
  -2   5  10      235.20      230.76      4.50 o
  -1   5  10       27.32       37.16      2.02 o
   0   5  10       10.47       15.28      2.16 o
   1   5  10        2.38        0.00      1.96 o
  -6   6  10        0.98        2.00      1.14 o
  -5   6  10      105.06       99.82      2.65 o
  -4   6  10      191.90      195.74      4.30 o
  -3   6  10       21.55       29.43      1.59 o
  -2   6  10       17.16       15.29      1.68 o
  -1   6  10       11.56       16.75      2.25 o
   0   6  10        6.83        9.19      1.90 o
   1   6  10       24.91       18.91      2.42 o
  -6   7  10        0.32        0.00      1.36 o
  -5   7  10        6.47       11.37      2.74 o
  -4   7  10       82.52       75.05      2.58 o
  -3   7  10       75.59       79.40      2.95 o
  -2   7  10       41.53       31.68      2.12 o
  -1   7  10      205.63      216.47      5.97 o
   0   7  10       27.94       18.33      2.33 o
   1   7  10       22.69       29.69      2.85 o
  -6   8  10        2.00        4.56      2.05 o
  -5   8  10      234.86      244.16      4.51 o
  -4   8  10       19.42       27.75      1.85 o
  -3   8  10      442.53      428.73     10.39 o
  -2   8  10        2.17        1.83      1.47 o
  -1   8  10       10.43        8.47      1.98 o
   0   8  10        0.14        0.66      1.46 o
   1   8  10        6.13        9.14      2.08 o
  -6   9  10        8.81        8.36      1.38 o
  -5   9  10        2.15        3.30      1.14 o
  -4   9  10       88.59       91.41      3.21 o
  -3   9  10       79.84       86.08      3.57 o
  -2   9  10       80.54       85.40      3.41 o
  -1   9  10       25.20       25.65      1.98 o
   0   9  10       96.23      102.56      4.23 o
  -5  10  10       25.31       26.16      1.90 o
  -4  10  10      425.47      469.33      8.19 o
  -3  10  10      107.92      106.47      2.88 o
  -2  10  10      112.82      117.38      3.26 o
  -1  10  10       14.40       15.91      1.69 o
   0  10  10       24.85       28.00      2.77 o
  -5  11  10        0.16        0.00      1.83 o
  -4  11  10       65.27       79.77      3.35 o
  -3  11  10        2.07        0.92      1.40 o
  -2  11  10      163.03      160.81      4.35 o
  -1  11  10       16.39       17.69      1.99 o
   0  11  10       45.24       47.97      2.43 o
  -5  12  10        7.46       15.17      2.64 o
  -4  12  10        0.64        1.37      1.94 o
  -3  12  10       43.61       48.20      4.16 o
  -2  12  10        0.50        1.03      1.22 o
  -1  12  10       41.06       44.69      2.52 o
  -4  13  10       38.20       39.38      2.80 o
  -3  13  10      336.03      347.98     12.84 o
  -2  13  10       16.34       20.09      2.76 o
  -1  13  10      281.13      288.66     10.27 o
  -3  14  10       52.60       57.74      3.26 o
  -2  14  10       51.06       63.45      4.40 o
  -5   0  11        1.35        3.42      1.96 o
  -3   0  11        5.22        4.65      1.96 o
  -1   0  11       56.75       55.03      3.91 o
  -5   1  11        0.06        0.19      0.88 o
  -4   1  11       42.42       42.88      1.89 o
  -3   1  11       77.78       83.23      3.37 o
  -2   1  11       49.06       58.06     10.88 o
  -1   1  11       64.93       66.08      4.40 o
  -5   2  11        0.31        0.30      0.88 o
  -4   2  11        4.00        5.37      1.32 o
  -3   2  11       32.59       32.08      2.40 o
  -2   2  11       30.14       29.63      2.33 o
  -1   2  11       13.04       23.59      2.23 o
  -5   3  11       23.27       34.45      1.88 o
  -4   3  11       11.68       14.86      1.72 o
  -3   3  11       45.55       57.45      2.34 o
  -2   3  11      107.25      105.66      5.63 o
  -1   3  11        3.70        5.37      1.71 o
  -5   4  11       30.21       34.14      1.80 o
  -4   4  11       12.60       10.89      1.36 o
  -3   4  11       22.47       27.26      1.83 o
  -2   4  11       33.44       30.48      2.17 o
  -1   4  11      116.70      111.29      3.91 o
  -5   5  11        0.86        2.78      0.98 o
  -4   5  11        9.08       10.14      1.36 o
  -3   5  11       56.21       57.03      2.22 o
  -2   5  11       14.55       10.03      2.69 o
  -1   5  11      113.79       98.81      5.63 o
  -5   6  11       76.00       69.16      2.84 o
  -4   6  11        3.24        3.96      1.83 o
  -3   6  11        0.41        1.01      1.35 o
  -2   6  11       78.54       98.06      3.79 o
  -1   6  11      104.45      105.66      5.87 o
  -4   7  11       19.70       24.28      2.29 o
  -3   7  11       34.29       33.94      2.64 o
  -2   7  11       73.34       70.39      2.90 o
  -4   8  11       65.69       75.13      3.01 o
  -3   8  11        4.04        7.25      1.47 o
  -2   8  11       45.01       54.71      3.56 o
  -3   9  11       36.50       44.26      2.43 o
 
